# Supplementary material for: BarleyExpDB: an integrative gene expression database for barley
Source: BMC Plant Biol. 2023 Mar 31;23:170. doi: 10.1186/s12870-023-04193-z (PMC10064564; doi:10.1186/s12870-023-04193-z)
Supplement: Supplementary file 1 — Additional file 1: SupplementaryTable 1. Detail sample informationof the RNA-seq datasets downloaded from the NCBI SRA database. [file 12870_2023_4193_MOESM1_ESM.xlsx]

## Sheet: Table S1
Supplementary Table 1. Detail sample information of the RNA-seq datasets downloaded from the NCBI SRA database.
BioProject	Publication	Run	Experiment	SRA Study	ReleaseDate	Platform	Instrument	LibraryLayout	LibrarySelection	LibrarySource	Bases	Bytes	Age/Stage	Tissue	Organism	sub_species	Accession/Variety/Cultivar/Genotype/Ecotype	Phenotype	Sample Name	Library Name	geo_loc_name_country_continent	geo_loc_name_country	geo_loc_name	Lat_Lon	Run	Study /BioProject Title	Treatment	Replicate
PRJNA629999	-	SRR11670519	SRX8231747	SRP259621	2021-03-01T00:00:00Z	ILLUMINA	Illumina HiSeq 2500	PAIRED	RANDOM	TRANSCRIPTOMIC	6503419302	2688019840	6 weeks	leaves	Hordeum vulgare	spontaneum	not applicable	not applicable	144T2	144T2	Asia	Israel	Israel: Mount Carmel	not applicable	SRR11670519	Genomic Evolution of Drought Adaptive Stomata of Wild Cereals	not applicable	2
PRJNA629999		SRR11670520	SRX8231746	SRP259621	2021-03-01T00:00:00Z	ILLUMINA	Illumina HiSeq 2500	PAIRED	RANDOM	TRANSCRIPTOMIC	8978501676	3435042650	6 weeks	leaves	Hordeum vulgare	spontaneum	not applicable	not applicable	144T1	144T1	Asia	Israel	Israel: Mount Carmel	not applicable	SRR11670520		not applicable	1
PRJNA629999		SRR11670521	SRX8231745	SRP259621	2021-03-01T00:00:00Z	ILLUMINA	Illumina HiSeq 2500	PAIRED	RANDOM	TRANSCRIPTOMIC	6979887118	2822244931	6 weeks	leaves	Hordeum vulgare	spontaneum	not applicable	not applicable	144C3	144C3	Asia	Israel	Israel: Mount Carmel	not applicable	SRR11670521		not applicable	3
PRJNA629999		SRR11670522	SRX8231744	SRP259621	2021-03-01T00:00:00Z	ILLUMINA	Illumina HiSeq 2500	PAIRED	RANDOM	TRANSCRIPTOMIC	6949920564	2978713856	6 weeks	leaves	Hordeum vulgare	spontaneum	not applicable	not applicable	144C2	144C2	Asia	Israel	Israel: Mount Carmel	not applicable	SRR11670522		not applicable	2
PRJNA629999		SRR11670523	SRX8231743	SRP259621	2021-03-01T00:00:00Z	ILLUMINA	Illumina HiSeq 2500	PAIRED	RANDOM	TRANSCRIPTOMIC	9268606198	3541980819	6 weeks	leaves	Hordeum vulgare	spontaneum	not applicable	not applicable	144C1	144C1	Asia	Israel	Israel: Mount Carmel	not applicable	SRR11670523		not applicable	1
PRJNA629999		SRR11670524	SRX8231742	SRP259621	2021-03-01T00:00:00Z	ILLUMINA	Illumina HiSeq 2500	PAIRED	RANDOM	TRANSCRIPTOMIC	9147037306	3548600691	6 weeks	leaves	Hordeum vulgare	spontaneum	not applicable	not applicable	143T3	143T3	Asia	Israel	Israel: Mount Carmel	not applicable	SRR11670524		not applicable	3
PRJNA629999		SRR11670525	SRX8231741	SRP259621	2021-03-01T00:00:00Z	ILLUMINA	Illumina HiSeq 2500	PAIRED	RANDOM	TRANSCRIPTOMIC	8909625140	3448819852	6 weeks	leaves	Hordeum vulgare	spontaneum	not applicable	not applicable	143T2	143T2	Asia	Israel	Israel: Mount Carmel	not applicable	SRR11670525		not applicable	2
PRJNA629999		SRR11670526	SRX8231740	SRP259621	2021-03-01T00:00:00Z	ILLUMINA	Illumina HiSeq 2500	PAIRED	RANDOM	TRANSCRIPTOMIC	8231048354	3093887110	6 weeks	leaves	Hordeum vulgare	spontaneum	not applicable	not applicable	143T1	143T1	Asia	Israel	Israel: Mount Carmel	not applicable	SRR11670526		not applicable	1
PRJNA629999		SRR11670527	SRX8231739	SRP259621	2021-03-01T00:00:00Z	ILLUMINA	Illumina HiSeq 2500	PAIRED	RANDOM	TRANSCRIPTOMIC	7928681122	3012514776	6 weeks	leaves	Hordeum vulgare	spontaneum	not applicable	not applicable	143C3	143C3	Asia	Israel	Israel: Mount Carmel	not applicable	SRR11670527		not applicable	3
PRJNA629999		SRR11670528	SRX8231738	SRP259621	2021-03-01T00:00:00Z	ILLUMINA	Illumina HiSeq 2500	PAIRED	RANDOM	TRANSCRIPTOMIC	8042687028	2932151322	6 weeks	leaves	Hordeum vulgare	spontaneum	not applicable	not applicable	143C2	143C2	Asia	Israel	Israel: Mount Carmel	not applicable	SRR11670528		not applicable	2
PRJNA629999		SRR11670530	SRX8231736	SRP259621	2021-03-01T00:00:00Z	ILLUMINA	Illumina HiSeq 2500	PAIRED	RANDOM	TRANSCRIPTOMIC	8993913642	3426785083	6 weeks	leaves	Hordeum vulgare	spontaneum	not applicable	not applicable	143C1	143C1	Asia	Israel	Israel: Mount Carmel	not applicable	SRR11670530		not applicable	1
PRJNA629999		SRR11670531	SRX8231735	SRP259621	2021-03-01T00:00:00Z	ILLUMINA	Illumina HiSeq 2500	PAIRED	RANDOM	TRANSCRIPTOMIC	7001355996	2837539313	6 weeks	leaves	Hordeum vulgare	spontaneum	not applicable	not applicable	142T3	142T3	Asia	Israel	Israel: Mount Carmel	not applicable	SRR11670531		not applicable	3
PRJNA629999		SRR11670532	SRX8231734	SRP259621	2021-03-01T00:00:00Z	ILLUMINA	Illumina HiSeq 2500	PAIRED	RANDOM	TRANSCRIPTOMIC	8779087754	3278357075	6 weeks	leaves	Hordeum vulgare	spontaneum	not applicable	not applicable	142T2	142T2	Asia	Israel	Israel: Mount Carmel	not applicable	SRR11670532		not applicable	2
PRJNA629999		SRR11670533	SRX8231733	SRP259621	2021-03-01T00:00:00Z	ILLUMINA	Illumina HiSeq 2500	PAIRED	RANDOM	TRANSCRIPTOMIC	8508312440	3241782898	6 weeks	leaves	Hordeum vulgare	spontaneum	not applicable	not applicable	142T1	142T1	Asia	Israel	Israel: Mount Carmel	not applicable	SRR11670533		not applicable	1
PRJNA629999		SRR11670534	SRX8231732	SRP259621	2021-03-01T00:00:00Z	ILLUMINA	Illumina HiSeq 2500	PAIRED	RANDOM	TRANSCRIPTOMIC	12469446516	5035288117	6 weeks	leaves	Hordeum vulgare	spontaneum	not applicable	not applicable	142C3	142C3	Asia	Israel	Israel: Mount Carmel	not applicable	SRR11670534		not applicable	3
PRJNA629999		SRR11670535	SRX8231731	SRP259621	2021-03-01T00:00:00Z	ILLUMINA	Illumina HiSeq 2500	PAIRED	RANDOM	TRANSCRIPTOMIC	8761433740	3509314634	6 weeks	leaves	Hordeum vulgare	spontaneum	not applicable	not applicable	142C2	142C2	Asia	Israel	Israel: Mount Carmel	not applicable	SRR11670535		not applicable	2
PRJNA629999		SRR11670536	SRX8231730	SRP259621	2021-03-01T00:00:00Z	ILLUMINA	Illumina HiSeq 2500	PAIRED	RANDOM	TRANSCRIPTOMIC	7721908970	2981046631	6 weeks	leaves	Hordeum vulgare	spontaneum	not applicable	not applicable	142C1	142C1	Asia	Israel	Israel: Mount Carmel	not applicable	SRR11670536		not applicable	1
PRJNA629999		SRR11670537	SRX8231729	SRP259621	2021-03-01T00:00:00Z	ILLUMINA	Illumina HiSeq 2500	PAIRED	RANDOM	TRANSCRIPTOMIC	10598436018	4099829869	6 weeks	leaves	Hordeum vulgare	spontaneum	not applicable	not applicable	141T3	141T3	Asia	Israel	Israel: Mount Carmel	not applicable	SRR11670537		not applicable	3
PRJNA629999		SRR11670538	SRX8231728	SRP259621	2021-03-01T00:00:00Z	ILLUMINA	Illumina HiSeq 2500	PAIRED	RANDOM	TRANSCRIPTOMIC	9114215946	3423898739	6 weeks	leaves	Hordeum vulgare	spontaneum	not applicable	not applicable	141T2	141T2	Asia	Israel	Israel: Mount Carmel	not applicable	SRR11670538		not applicable	2
PRJNA629999		SRR11670539	SRX8231727	SRP259621	2021-03-01T00:00:00Z	ILLUMINA	Illumina HiSeq 2500	PAIRED	RANDOM	TRANSCRIPTOMIC	7585785792	2921956719	6 weeks	leaves	Hordeum vulgare	spontaneum	not applicable	not applicable	141T1	141T1	Asia	Israel	Israel: Mount Carmel	not applicable	SRR11670539		not applicable	1
PRJNA629999		SRR11670541	SRX8231725	SRP259621	2021-03-01T00:00:00Z	ILLUMINA	Illumina HiSeq 2500	PAIRED	RANDOM	TRANSCRIPTOMIC	9091224686	3472656019	6 weeks	leaves	Hordeum vulgare	spontaneum	not applicable	not applicable	141C3	141C3	Asia	Israel	Israel: Mount Carmel	not applicable	SRR11670541		not applicable	3
PRJNA629999		SRR11670542	SRX8231724	SRP259621	2021-03-01T00:00:00Z	ILLUMINA	Illumina HiSeq 2500	PAIRED	RANDOM	TRANSCRIPTOMIC	8932683444	3367615450	6 weeks	leaves	Hordeum vulgare	spontaneum	not applicable	not applicable	141C2	141C2	Asia	Israel	Israel: Mount Carmel	not applicable	SRR11670542		not applicable	2
PRJNA629999		SRR11670543	SRX8231723	SRP259621	2021-03-01T00:00:00Z	ILLUMINA	Illumina HiSeq 2500	PAIRED	RANDOM	TRANSCRIPTOMIC	9389619410	3483536649	6 weeks	leaves	Hordeum vulgare	spontaneum	not applicable	not applicable	141C1	141C1	Asia	Israel	Israel: Mount Carmel	not applicable	SRR11670543		not applicable	1
PRJNA629999		SRR11670544	SRX8231722	SRP259621	2021-03-01T00:00:00Z	ILLUMINA	Illumina HiSeq 2500	PAIRED	RANDOM	TRANSCRIPTOMIC	8389352224	3393477657	6 weeks	leaves	Hordeum vulgare	spontaneum	not applicable	not applicable	126T3	126T3	Asia	Israel	Israel: Mount Carmel	not applicable	SRR11670544		not applicable	3
PRJNA629999		SRR11670545	SRX8231721	SRP259621	2021-03-01T00:00:00Z	ILLUMINA	Illumina HiSeq 2500	PAIRED	RANDOM	TRANSCRIPTOMIC	9495921598	3591982325	6 weeks	leaves	Hordeum vulgare	spontaneum	not applicable	not applicable	126T2	126T2	Asia	Israel	Israel: Mount Carmel	not applicable	SRR11670545		not applicable	2
PRJNA629999		SRR11670546	SRX8231720	SRP259621	2021-03-01T00:00:00Z	ILLUMINA	Illumina HiSeq 2500	PAIRED	RANDOM	TRANSCRIPTOMIC	8118441312	3074564468	6 weeks	leaves	Hordeum vulgare	spontaneum	not applicable	not applicable	126T1	126T1	Asia	Israel	Israel: Mount Carmel	not applicable	SRR11670546		not applicable	1
PRJNA629999		SRR11670547	SRX8231719	SRP259621	2021-03-01T00:00:00Z	ILLUMINA	Illumina HiSeq 2500	PAIRED	RANDOM	TRANSCRIPTOMIC	6288919272	2729763721	6 weeks	leaves	Hordeum vulgare	spontaneum	not applicable	not applicable	126C3	126C3	Asia	Israel	Israel: Mount Carmel	not applicable	SRR11670547		not applicable	3
PRJNA629999		SRR11670548	SRX8231718	SRP259621	2021-03-01T00:00:00Z	ILLUMINA	Illumina HiSeq 2500	PAIRED	RANDOM	TRANSCRIPTOMIC	9742558354	3700764290	6 weeks	leaves	Hordeum vulgare	spontaneum	not applicable	not applicable	126C2	126C2	Asia	Israel	Israel: Mount Carmel	not applicable	SRR11670548		not applicable	2
PRJNA629999		SRR11670549	SRX8231717	SRP259621	2021-03-01T00:00:00Z	ILLUMINA	Illumina HiSeq 2500	PAIRED	RANDOM	TRANSCRIPTOMIC	6999476650	2612200858	6 weeks	leaves	Hordeum vulgare	spontaneum	not applicable	not applicable	126C1	126C1	Asia	Israel	Israel: Mount Carmel	not applicable	SRR11670549		not applicable	1
PRJNA629999		SRR11670550	SRX8231716	SRP259621	2021-03-01T00:00:00Z	ILLUMINA	Illumina HiSeq 2500	PAIRED	RANDOM	TRANSCRIPTOMIC	9278933390	3625846689	6 weeks	leaves	Hordeum vulgare	spontaneum	not applicable	not applicable	124T3	124T3	Asia	Israel	Israel: Mount Carmel	not applicable	SRR11670550		not applicable	3
PRJNA629999		SRR11670552	SRX8231714	SRP259621	2021-03-01T00:00:00Z	ILLUMINA	Illumina HiSeq 2500	PAIRED	RANDOM	TRANSCRIPTOMIC	7741014094	3034866630	6 weeks	leaves	Hordeum vulgare	spontaneum	not applicable	not applicable	124T2	124T2	Asia	Israel	Israel: Mount Carmel	not applicable	SRR11670552		not applicable	2
PRJNA629999		SRR11670553	SRX8231713	SRP259621	2021-03-01T00:00:00Z	ILLUMINA	Illumina HiSeq 2500	PAIRED	RANDOM	TRANSCRIPTOMIC	9000485766	3405322070	6 weeks	leaves	Hordeum vulgare	spontaneum	not applicable	not applicable	124T1	124T1	Asia	Israel	Israel: Mount Carmel	not applicable	SRR11670553		not applicable	1
PRJNA629999		SRR11670554	SRX8231712	SRP259621	2021-03-01T00:00:00Z	ILLUMINA	Illumina HiSeq 2500	PAIRED	RANDOM	TRANSCRIPTOMIC	9114210208	3546581151	6 weeks	leaves	Hordeum vulgare	spontaneum	not applicable	not applicable	124C3	124C3	Asia	Israel	Israel: Mount Carmel	not applicable	SRR11670554		not applicable	3
PRJNA629999		SRR11670555	SRX8231711	SRP259621	2021-03-01T00:00:00Z	ILLUMINA	Illumina HiSeq 2500	PAIRED	RANDOM	TRANSCRIPTOMIC	6208094408	2650101252	6 weeks	leaves	Hordeum vulgare	spontaneum	not applicable	not applicable	124C2	124C2	Asia	Israel	Israel: Mount Carmel	not applicable	SRR11670555		not applicable	2
PRJNA629999		SRR11670556	SRX8231710	SRP259621	2021-03-01T00:00:00Z	ILLUMINA	Illumina HiSeq 2500	PAIRED	RANDOM	TRANSCRIPTOMIC	9249709454	3489288865	6 weeks	leaves	Hordeum vulgare	spontaneum	not applicable	not applicable	124C1	124C1	Asia	Israel	Israel: Mount Carmel	not applicable	SRR11670556		not applicable	1
PRJNA629999		SRR11670557	SRX8231709	SRP259621	2021-03-01T00:00:00Z	ILLUMINA	Illumina HiSeq 2500	PAIRED	RANDOM	TRANSCRIPTOMIC	9251081742	3579833156	6 weeks	leaves	Hordeum vulgare	spontaneum	not applicable	not applicable	123T3	123T3	Asia	Israel	Israel: Mount Carmel	not applicable	SRR11670557		not applicable	3
PRJNA629999		SRR11670558	SRX8231708	SRP259621	2021-03-01T00:00:00Z	ILLUMINA	Illumina HiSeq 2500	PAIRED	RANDOM	TRANSCRIPTOMIC	9020765972	3431502148	6 weeks	leaves	Hordeum vulgare	spontaneum	not applicable	not applicable	123T2	123T2	Asia	Israel	Israel: Mount Carmel	not applicable	SRR11670558		not applicable	2
PRJNA629999		SRR11670559	SRX8231707	SRP259621	2021-03-01T00:00:00Z	ILLUMINA	Illumina HiSeq 2500	PAIRED	RANDOM	TRANSCRIPTOMIC	9712681796	3742963522	6 weeks	leaves	Hordeum vulgare	spontaneum	not applicable	not applicable	123T1	123T1	Asia	Israel	Israel: Mount Carmel	not applicable	SRR11670559		not applicable	1
PRJNA629999		SRR11670560	SRX8231706	SRP259621	2021-03-01T00:00:00Z	ILLUMINA	Illumina HiSeq 2500	PAIRED	RANDOM	TRANSCRIPTOMIC	9239096268	3626286889	6 weeks	leaves	Hordeum vulgare	spontaneum	not applicable	not applicable	123C3	123C3	Asia	Israel	Israel: Mount Carmel	not applicable	SRR11670560		not applicable	3
PRJNA629999		SRR11670561	SRX8231705	SRP259621	2021-03-01T00:00:00Z	ILLUMINA	Illumina HiSeq 2500	PAIRED	RANDOM	TRANSCRIPTOMIC	7510849626	3202115523	6 weeks	leaves	Hordeum vulgare	spontaneum	not applicable	not applicable	123C2	123C2	Asia	Israel	Israel: Mount Carmel	not applicable	SRR11670561		not applicable	2
PRJNA629999		SRR11670563	SRX8231703	SRP259621	2021-03-01T00:00:00Z	ILLUMINA	Illumina HiSeq 2500	PAIRED	RANDOM	TRANSCRIPTOMIC	7381522354	2740622892	6 weeks	leaves	Hordeum vulgare	spontaneum	not applicable	not applicable	123C1	123C1	Asia	Israel	Israel: Mount Carmel	not applicable	SRR11670563		not applicable	1
PRJNA629999		SRR11670564	SRX8231702	SRP259621	2021-03-01T00:00:00Z	ILLUMINA	Illumina HiSeq 2500	PAIRED	RANDOM	TRANSCRIPTOMIC	9408519174	3665589379	6 weeks	leaves	Hordeum vulgare	spontaneum	not applicable	not applicable	122T3	122T3	Asia	Israel	Israel: Mount Carmel	not applicable	SRR11670564		not applicable	3
PRJNA629999		SRR11670565	SRX8231701	SRP259621	2021-03-01T00:00:00Z	ILLUMINA	Illumina HiSeq 2500	PAIRED	RANDOM	TRANSCRIPTOMIC	10152796966	4180825868	6 weeks	leaves	Hordeum vulgare	spontaneum	not applicable	not applicable	122T2	122T2	Asia	Israel	Israel: Mount Carmel	not applicable	SRR11670565		not applicable	2
PRJNA629999		SRR11670566	SRX8231700	SRP259621	2021-03-01T00:00:00Z	ILLUMINA	Illumina HiSeq 2500	PAIRED	RANDOM	TRANSCRIPTOMIC	7368726916	2784528448	6 weeks	leaves	Hordeum vulgare	spontaneum	not applicable	not applicable	122T1	122T1	Asia	Israel	Israel: Mount Carmel	not applicable	SRR11670566		not applicable	1
PRJNA629999		SRR11670567	SRX8231699	SRP259621	2021-03-01T00:00:00Z	ILLUMINA	Illumina HiSeq 2500	PAIRED	RANDOM	TRANSCRIPTOMIC	10511058660	4235904010	6 weeks	leaves	Hordeum vulgare	spontaneum	not applicable	not applicable	122C3	122C3	Asia	Israel	Israel: Mount Carmel	not applicable	SRR11670567		not applicable	3
PRJNA629999		SRR11670568	SRX8231698	SRP259621	2021-03-01T00:00:00Z	ILLUMINA	Illumina HiSeq 2500	PAIRED	RANDOM	TRANSCRIPTOMIC	6801177712	2884011373	6 weeks	leaves	Hordeum vulgare	spontaneum	not applicable	not applicable	122C2	122C2	Asia	Israel	Israel: Mount Carmel	not applicable	SRR11670568		not applicable	2
PRJNA629999		SRR11670569	SRX8231697	SRP259621	2021-03-01T00:00:00Z	ILLUMINA	Illumina HiSeq 2500	PAIRED	RANDOM	TRANSCRIPTOMIC	9316658022	3569619678	6 weeks	leaves	Hordeum vulgare	spontaneum	not applicable	not applicable	122C1	122C1	Asia	Israel	Israel: Mount Carmel	not applicable	SRR11670569		not applicable	1
PRJNA629999		SRR11670570	SRX8231696	SRP259621	2021-03-01T00:00:00Z	ILLUMINA	Illumina HiSeq 2500	PAIRED	RANDOM	TRANSCRIPTOMIC	6646052090	2706601412	6 weeks	leaves	Hordeum vulgare	spontaneum	not applicable	not applicable	121T3	121T3	Asia	Israel	Israel: Mount Carmel	not applicable	SRR11670570		not applicable	3
PRJNA629999		SRR11670571	SRX8231695	SRP259621	2021-03-01T00:00:00Z	ILLUMINA	Illumina HiSeq 2500	PAIRED	RANDOM	TRANSCRIPTOMIC	8758451490	3379755181	6 weeks	leaves	Hordeum vulgare	spontaneum	not applicable	not applicable	121T2	121T2	Asia	Israel	Israel: Mount Carmel	not applicable	SRR11670571		not applicable	2
PRJNA629999		SRR11670572	SRX8231694	SRP259621	2021-03-01T00:00:00Z	ILLUMINA	Illumina HiSeq 2500	PAIRED	RANDOM	TRANSCRIPTOMIC	9588863306	3628102438	6 weeks	leaves	Hordeum vulgare	spontaneum	not applicable	not applicable	121T1	121T1	Asia	Israel	Israel: Mount Carmel	not applicable	SRR11670572		not applicable	1
PRJNA629999		SRR11670574	SRX8231692	SRP259621	2021-03-01T00:00:00Z	ILLUMINA	Illumina HiSeq 2500	PAIRED	RANDOM	TRANSCRIPTOMIC	8469805326	3414682495	6 weeks	leaves	Hordeum vulgare	spontaneum	not applicable	not applicable	121C3	121C3	Asia	Israel	Israel: Mount Carmel	not applicable	SRR11670574		not applicable	3
PRJNA629999		SRR11670575	SRX8231691	SRP259621	2021-03-01T00:00:00Z	ILLUMINA	Illumina HiSeq 2500	PAIRED	RANDOM	TRANSCRIPTOMIC	8380032806	3357774536	6 weeks	leaves	Hordeum vulgare	spontaneum	not applicable	not applicable	121C2	121C2	Asia	Israel	Israel: Mount Carmel	not applicable	SRR11670575		not applicable	2
PRJNA629999		SRR11670576	SRX8231690	SRP259621	2021-03-01T00:00:00Z	ILLUMINA	Illumina HiSeq 2500	PAIRED	RANDOM	TRANSCRIPTOMIC	9568581590	3648823711	6 weeks	leaves	Hordeum vulgare	spontaneum	not applicable	not applicable	121C1	121C1	Asia	Israel	Israel: Mount Carmel	not applicable	SRR11670576		not applicable	1
PRJNA629999		SRR11670577	SRX8231689	SRP259621	2021-03-01T00:00:00Z	ILLUMINA	Illumina HiSeq 2500	PAIRED	RANDOM	TRANSCRIPTOMIC	10090353936	3791064132	6 weeks	leaves	Hordeum vulgare	spontaneum	not applicable	not applicable	120T3	120T3	Asia	Israel	Israel: Mount Carmel	not applicable	SRR11670577		not applicable	3
PRJNA629999		SRR11670578	SRX8231688	SRP259621	2021-03-01T00:00:00Z	ILLUMINA	Illumina HiSeq 2500	PAIRED	RANDOM	TRANSCRIPTOMIC	8463260684	3195379508	6 weeks	leaves	Hordeum vulgare	spontaneum	not applicable	not applicable	120T2	120T2	Asia	Israel	Israel: Mount Carmel	not applicable	SRR11670578		not applicable	2
PRJNA629999		SRR11670579	SRX8231687	SRP259621	2021-03-01T00:00:00Z	ILLUMINA	Illumina HiSeq 2500	PAIRED	RANDOM	TRANSCRIPTOMIC	9886236364	3786184159	6 weeks	leaves	Hordeum vulgare	spontaneum	not applicable	not applicable	120T1	120T1	Asia	Israel	Israel: Mount Carmel	not applicable	SRR11670579		not applicable	1
PRJNA629999		SRR11670580	SRX8231686	SRP259621	2021-03-01T00:00:00Z	ILLUMINA	Illumina HiSeq 2500	PAIRED	RANDOM	TRANSCRIPTOMIC	11114389730	4572094710	6 weeks	leaves	Hordeum vulgare	spontaneum	not applicable	not applicable	120C3	120C3	Asia	Israel	Israel: Mount Carmel	not applicable	SRR11670580		not applicable	3
PRJNA629999		SRR11670581	SRX8231685	SRP259621	2021-03-01T00:00:00Z	ILLUMINA	Illumina HiSeq 2500	PAIRED	RANDOM	TRANSCRIPTOMIC	7714962970	3107124909	6 weeks	leaves	Hordeum vulgare	spontaneum	not applicable	not applicable	120C2	120C2	Asia	Israel	Israel: Mount Carmel	not applicable	SRR11670581		not applicable	2
PRJNA629999		SRR11670582	SRX8231684	SRP259621	2021-03-01T00:00:00Z	ILLUMINA	Illumina HiSeq 2500	PAIRED	RANDOM	TRANSCRIPTOMIC	8132602092	3110557119	6 weeks	leaves	Hordeum vulgare	spontaneum	not applicable	not applicable	120C1	120C1	Asia	Israel	Israel: Mount Carmel	not applicable	SRR11670582		not applicable	1
PRJNA629999		SRR11670583	SRX8231683	SRP259621	2021-03-01T00:00:00Z	ILLUMINA	Illumina HiSeq 2500	PAIRED	RANDOM	TRANSCRIPTOMIC	8725814954	3402404994	6 weeks	leaves	Hordeum vulgare	spontaneum	not applicable	not applicable	119T3	119T3	Asia	Israel	Israel: Mount Carmel	not applicable	SRR11670583		not applicable	3
PRJNA629999		SRR11670585	SRX8231681	SRP259621	2021-03-01T00:00:00Z	ILLUMINA	Illumina HiSeq 2500	PAIRED	RANDOM	TRANSCRIPTOMIC	10015164090	4157465640	6 weeks	leaves	Hordeum vulgare	spontaneum	not applicable	not applicable	119T2	119T2	Asia	Israel	Israel: Mount Carmel	not applicable	SRR11670585		not applicable	2
PRJNA629999		SRR11670586	SRX8231680	SRP259621	2021-03-01T00:00:00Z	ILLUMINA	Illumina HiSeq 2500	PAIRED	RANDOM	TRANSCRIPTOMIC	8264168996	3107179483	6 weeks	leaves	Hordeum vulgare	spontaneum	not applicable	not applicable	119T1	119T1	Asia	Israel	Israel: Mount Carmel	not applicable	SRR11670586		not applicable	1
PRJNA629999		SRR11670587	SRX8231679	SRP259621	2021-03-01T00:00:00Z	ILLUMINA	Illumina HiSeq 2500	PAIRED	RANDOM	TRANSCRIPTOMIC	12801720506	5326719014	6 weeks	leaves	Hordeum vulgare	spontaneum	not applicable	not applicable	119C3	119C3	Asia	Israel	Israel: Mount Carmel	not applicable	SRR11670587		not applicable	3
PRJNA629999		SRR11670588	SRX8231678	SRP259621	2021-03-01T00:00:00Z	ILLUMINA	Illumina HiSeq 2500	PAIRED	RANDOM	TRANSCRIPTOMIC	6244087976	2670299606	6 weeks	leaves	Hordeum vulgare	spontaneum	not applicable	not applicable	119C2	119C2	Asia	Israel	Israel: Mount Carmel	not applicable	SRR11670588		not applicable	2
PRJNA629999		SRR11670589	SRX8231677	SRP259621	2021-03-01T00:00:00Z	ILLUMINA	Illumina HiSeq 2500	PAIRED	RANDOM	TRANSCRIPTOMIC	9037106890	3335550621	6 weeks	leaves	Hordeum vulgare	spontaneum	not applicable	not applicable	119C1	119C1	Asia	Israel	Israel: Mount Carmel	not applicable	SRR11670589		not applicable	1
PRJNA629999		SRR11670590	SRX8231676	SRP259621	2021-03-01T00:00:00Z	ILLUMINA	Illumina HiSeq 2500	PAIRED	RANDOM	TRANSCRIPTOMIC	10357894528	4057689058	6 weeks	leaves	Hordeum vulgare	spontaneum	not applicable	not applicable	118T3	118T3	Asia	Israel	Israel: Mount Carmel	not applicable	SRR11670590		not applicable	3
PRJNA629999		SRR11670591	SRX8231675	SRP259621	2021-03-01T00:00:00Z	ILLUMINA	Illumina HiSeq 2500	PAIRED	RANDOM	TRANSCRIPTOMIC	9943319196	3887405190	6 weeks	leaves	Hordeum vulgare	spontaneum	not applicable	not applicable	118T2	118T2	Asia	Israel	Israel: Mount Carmel	not applicable	SRR11670591		not applicable	2
PRJNA629999		SRR11670592	SRX8231674	SRP259621	2021-03-01T00:00:00Z	ILLUMINA	Illumina HiSeq 2500	PAIRED	RANDOM	TRANSCRIPTOMIC	6297590900	2474766088	6 weeks	leaves	Hordeum vulgare	spontaneum	not applicable	not applicable	118T1	118T1	Asia	Israel	Israel: Mount Carmel	not applicable	SRR11670592		not applicable	1
PRJNA629999		SRR11670593	SRX8231673	SRP259621	2021-03-01T00:00:00Z	ILLUMINA	Illumina HiSeq 2500	PAIRED	RANDOM	TRANSCRIPTOMIC	6025919854	2629060164	6 weeks	leaves	Hordeum vulgare	spontaneum	not applicable	not applicable	118C3	118C3	Asia	Israel	Israel: Mount Carmel	not applicable	SRR11670593		not applicable	3
PRJNA629999		SRR11670598	SRX8231668	SRP259621	2021-03-01T00:00:00Z	ILLUMINA	Illumina HiSeq 2500	PAIRED	RANDOM	TRANSCRIPTOMIC	8124913776	3260578477	6 weeks	leaves	Hordeum vulgare	spontaneum	not applicable	not applicable	118C2	118C2	Asia	Israel	Israel: Mount Carmel	not applicable	SRR11670598		not applicable	2
PRJNA629999		SRR11670610	SRX8231656	SRP259621	2021-03-01T00:00:00Z	ILLUMINA	Illumina HiSeq 2500	PAIRED	RANDOM	TRANSCRIPTOMIC	15119902404	5647724698	6 weeks	leaves	Hordeum vulgare	spontaneum	not applicable	not applicable	118C1	118C1	Asia	Israel	Israel: Mount Carmel	not applicable	SRR11670610		not applicable	1
PRJNA629999		SRR11670621	SRX8231645	SRP259621	2021-03-01T00:00:00Z	ILLUMINA	Illumina HiSeq 2500	PAIRED	RANDOM	TRANSCRIPTOMIC	11325000000	4506424474	6 weeks	leaves	Hordeum vulgare	spontaneum	not applicable	not applicable	115T3	115T3	Asia	Israel	Israel: Mount Carmel	not applicable	SRR11670621		not applicable	3
PRJNA629999		SRR11670632	SRX8231634	SRP259621	2021-03-01T00:00:00Z	ILLUMINA	Illumina HiSeq 2500	PAIRED	RANDOM	TRANSCRIPTOMIC	9288109358	3621570455	6 weeks	leaves	Hordeum vulgare	spontaneum	not applicable	not applicable	115T2	115T2	Asia	Israel	Israel: Mount Carmel	not applicable	SRR11670632		not applicable	2
PRJNA629999		SRR11670643	SRX8231623	SRP259621	2021-03-01T00:00:00Z	ILLUMINA	Illumina HiSeq 2500	PAIRED	RANDOM	TRANSCRIPTOMIC	9689180458	3651958623	6 weeks	leaves	Hordeum vulgare	spontaneum	not applicable	not applicable	115T1	115T1	Asia	Israel	Israel: Mount Carmel	not applicable	SRR11670643		not applicable	1
PRJNA629999		SRR11670654	SRX8231612	SRP259621	2021-03-01T00:00:00Z	ILLUMINA	Illumina HiSeq 2500	PAIRED	RANDOM	TRANSCRIPTOMIC	6370230960	2771328938	6 weeks	leaves	Hordeum vulgare	spontaneum	not applicable	not applicable	115C3	115C3	Asia	Israel	Israel: Mount Carmel	not applicable	SRR11670654		not applicable	3
PRJNA629999		SRR11670665	SRX8231601	SRP259621	2021-03-01T00:00:00Z	ILLUMINA	Illumina HiSeq 2500	PAIRED	RANDOM	TRANSCRIPTOMIC	8220492850	3094306030	6 weeks	leaves	Hordeum vulgare	spontaneum	not applicable	not applicable	115C2	115C2	Asia	Israel	Israel: Mount Carmel	not applicable	SRR11670665		not applicable	2
PRJNA629999		SRR11670676	SRX8231590	SRP259621	2021-03-01T00:00:00Z	ILLUMINA	Illumina HiSeq 2500	PAIRED	RANDOM	TRANSCRIPTOMIC	10206703060	3817455400	6 weeks	leaves	Hordeum vulgare	spontaneum	not applicable	not applicable	115C1	115C1	Asia	Israel	Israel: Mount Carmel	not applicable	SRR11670676		not applicable	1
PRJNA629999		SRR11670687	SRX8231579	SRP259621	2021-03-01T00:00:00Z	ILLUMINA	Illumina HiSeq 2500	PAIRED	RANDOM	TRANSCRIPTOMIC	10627069242	4117339289	6 weeks	leaves	Hordeum vulgare	spontaneum	not applicable	not applicable	114T3	114T3	Asia	Israel	Israel: Mount Carmel	not applicable	SRR11670687		not applicable	3
PRJNA629999		SRR11670698	SRX8231568	SRP259621	2021-03-01T00:00:00Z	ILLUMINA	Illumina HiSeq 2500	PAIRED	RANDOM	TRANSCRIPTOMIC	7387187874	3186897671	6 weeks	leaves	Hordeum vulgare	spontaneum	not applicable	not applicable	114T2	114T2	Asia	Israel	Israel: Mount Carmel	not applicable	SRR11670698		not applicable	2
PRJNA629999		SRR11670709	SRX8231557	SRP259621	2021-03-01T00:00:00Z	ILLUMINA	Illumina HiSeq 2500	PAIRED	RANDOM	TRANSCRIPTOMIC	7801763508	2970111466	6 weeks	leaves	Hordeum vulgare	spontaneum	not applicable	not applicable	114T1	114T1	Asia	Israel	Israel: Mount Carmel	not applicable	SRR11670709		not applicable	1
PRJNA629999		SRR11670721	SRX8231545	SRP259621	2021-03-01T00:00:00Z	ILLUMINA	Illumina HiSeq 2500	PAIRED	RANDOM	TRANSCRIPTOMIC	6459414882	2824664469	6 weeks	leaves	Hordeum vulgare	spontaneum	not applicable	not applicable	114C3	114C3	Asia	Israel	Israel: Mount Carmel	not applicable	SRR11670721		not applicable	3
PRJNA629999		SRR11670732	SRX8231534	SRP259621	2021-03-01T00:00:00Z	ILLUMINA	Illumina HiSeq 2500	PAIRED	RANDOM	TRANSCRIPTOMIC	6532619984	2561112067	6 weeks	leaves	Hordeum vulgare	spontaneum	not applicable	not applicable	114C2	114C2	Asia	Israel	Israel: Mount Carmel	not applicable	SRR11670732		not applicable	2
PRJNA629999		SRR11670743	SRX8231523	SRP259621	2021-03-01T00:00:00Z	ILLUMINA	Illumina HiSeq 2500	PAIRED	RANDOM	TRANSCRIPTOMIC	8207074990	3071426297	6 weeks	leaves	Hordeum vulgare	spontaneum	not applicable	not applicable	114C1	114C1	Asia	Israel	Israel: Mount Carmel	not applicable	SRR11670743		not applicable	1
PRJNA629999		SRR11670767	SRX8231499	SRP259621	2021-03-01T00:00:00Z	ILLUMINA	Illumina HiSeq 2500	PAIRED	RANDOM	TRANSCRIPTOMIC	6980133550	2881333453	6 weeks	leaves	Hordeum vulgare	spontaneum	not applicable	not applicable	35T3	35T3	Asia	Israel	Israel: Mount Carmel	not applicable	SRR11670767		not applicable	3
PRJNA629999		SRR11670768	SRX8231498	SRP259621	2021-03-01T00:00:00Z	ILLUMINA	Illumina HiSeq 2500	PAIRED	RANDOM	TRANSCRIPTOMIC	9336927658	3479915560	6 weeks	leaves	Hordeum vulgare	spontaneum	not applicable	not applicable	35T2	35T2	Asia	Israel	Israel: Mount Carmel	not applicable	SRR11670768		not applicable	2
PRJNA629999		SRR11670769	SRX8231497	SRP259621	2021-03-01T00:00:00Z	ILLUMINA	Illumina HiSeq 2500	PAIRED	RANDOM	TRANSCRIPTOMIC	7004067956	2655278303	6 weeks	leaves	Hordeum vulgare	spontaneum	not applicable	not applicable	35T1	35T1	Asia	Israel	Israel: Mount Carmel	not applicable	SRR11670769		not applicable	1
PRJNA629999		SRR11670770	SRX8231496	SRP259621	2021-03-01T00:00:00Z	ILLUMINA	Illumina HiSeq 2500	PAIRED	RANDOM	TRANSCRIPTOMIC	9932912880	4182684180	6 weeks	leaves	Hordeum vulgare	spontaneum	not applicable	not applicable	35C3	35C3	Asia	Israel	Israel: Mount Carmel	not applicable	SRR11670770		not applicable	3
PRJNA629999		SRR11670771	SRX8231495	SRP259621	2021-03-01T00:00:00Z	ILLUMINA	Illumina HiSeq 2500	PAIRED	RANDOM	TRANSCRIPTOMIC	12612442006	5163943383	6 weeks	leaves	Hordeum vulgare	spontaneum	not applicable	not applicable	35C2	35C2	Asia	Israel	Israel: Mount Carmel	not applicable	SRR11670771		not applicable	2
PRJNA629999		SRR11670772	SRX8231494	SRP259621	2021-03-01T00:00:00Z	ILLUMINA	Illumina HiSeq 2500	PAIRED	RANDOM	TRANSCRIPTOMIC	9214761410	3427419141	6 weeks	leaves	Hordeum vulgare	spontaneum	not applicable	not applicable	35C1	35C1	Asia	Israel	Israel: Mount Carmel	not applicable	SRR11670772		not applicable	1
PRJNA629999		SRR11670773	SRX8231493	SRP259621	2021-03-01T00:00:00Z	ILLUMINA	Illumina HiSeq 2500	PAIRED	RANDOM	TRANSCRIPTOMIC	7947078660	3103026233	6 weeks	leaves	Hordeum vulgare	spontaneum	not applicable	not applicable	181T3	181T3	Asia	Israel	Israel: Mount Carmel	not applicable	SRR11670773		not applicable	3
PRJNA629999		SRR11670774	SRX8231492	SRP259621	2021-03-01T00:00:00Z	ILLUMINA	Illumina HiSeq 2500	PAIRED	RANDOM	TRANSCRIPTOMIC	9056752896	3439510510	6 weeks	leaves	Hordeum vulgare	spontaneum	not applicable	not applicable	181T2	181T2	Asia	Israel	Israel: Mount Carmel	not applicable	SRR11670774		not applicable	2
PRJNA629999		SRR11670775	SRX8231491	SRP259621	2021-03-01T00:00:00Z	ILLUMINA	Illumina HiSeq 2500	PAIRED	RANDOM	TRANSCRIPTOMIC	7766633358	2911783494	6 weeks	leaves	Hordeum vulgare	spontaneum	not applicable	not applicable	181T1	181T1	Asia	Israel	Israel: Mount Carmel	not applicable	SRR11670775		not applicable	1
PRJNA629999		SRR11670777	SRX8231489	SRP259621	2021-03-01T00:00:00Z	ILLUMINA	Illumina HiSeq 2500	PAIRED	RANDOM	TRANSCRIPTOMIC	9089416310	3433456584	6 weeks	leaves	Hordeum vulgare	spontaneum	not applicable	not applicable	181C3	181C3	Asia	Israel	Israel: Mount Carmel	not applicable	SRR11670777		not applicable	3
PRJNA629999		SRR11670778	SRX8231488	SRP259621	2021-03-01T00:00:00Z	ILLUMINA	Illumina HiSeq 2500	PAIRED	RANDOM	TRANSCRIPTOMIC	8383614828	3180899630	6 weeks	leaves	Hordeum vulgare	spontaneum	not applicable	not applicable	181C2	181C2	Asia	Israel	Israel: Mount Carmel	not applicable	SRR11670778		not applicable	2
PRJNA629999		SRR11670779	SRX8231487	SRP259621	2021-03-01T00:00:00Z	ILLUMINA	Illumina HiSeq 2500	PAIRED	RANDOM	TRANSCRIPTOMIC	8077315556	2973824476	6 weeks	leaves	Hordeum vulgare	spontaneum	not applicable	not applicable	181C1	181C1	Asia	Israel	Israel: Mount Carmel	not applicable	SRR11670779		not applicable	1
PRJNA629999		SRR11670780	SRX8231486	SRP259621	2021-03-01T00:00:00Z	ILLUMINA	Illumina HiSeq 2500	PAIRED	RANDOM	TRANSCRIPTOMIC	10188227304	3819156248	6 weeks	leaves	Hordeum vulgare	spontaneum	not applicable	not applicable	150T3	150T3	Asia	Israel	Israel: Mount Carmel	not applicable	SRR11670780		not applicable	3
PRJNA629999		SRR11670781	SRX8231485	SRP259621	2021-03-01T00:00:00Z	ILLUMINA	Illumina HiSeq 2500	PAIRED	RANDOM	TRANSCRIPTOMIC	9619046394	3608111529	6 weeks	leaves	Hordeum vulgare	spontaneum	not applicable	not applicable	150T2	150T2	Asia	Israel	Israel: Mount Carmel	not applicable	SRR11670781		not applicable	2
PRJNA629999		SRR11670782	SRX8231484	SRP259621	2021-03-01T00:00:00Z	ILLUMINA	Illumina HiSeq 2500	PAIRED	RANDOM	TRANSCRIPTOMIC	7411968182	2823555480	6 weeks	leaves	Hordeum vulgare	spontaneum	not applicable	not applicable	150T1	150T1	Asia	Israel	Israel: Mount Carmel	not applicable	SRR11670782		not applicable	1
PRJNA629999		SRR11670783	SRX8231483	SRP259621	2021-03-01T00:00:00Z	ILLUMINA	Illumina HiSeq 2500	PAIRED	RANDOM	TRANSCRIPTOMIC	7823161416	3369129927	6 weeks	leaves	Hordeum vulgare	spontaneum	not applicable	not applicable	150C3	150C3	Asia	Israel	Israel: Mount Carmel	not applicable	SRR11670783		not applicable	3
PRJNA629999		SRR11670784	SRX8231482	SRP259621	2021-03-01T00:00:00Z	ILLUMINA	Illumina HiSeq 2500	PAIRED	RANDOM	TRANSCRIPTOMIC	9597136898	3562686199	6 weeks	leaves	Hordeum vulgare	spontaneum	not applicable	not applicable	150C2	150C2	Asia	Israel	Israel: Mount Carmel	not applicable	SRR11670784		not applicable	2
PRJNA629999		SRR11670785	SRX8231481	SRP259621	2021-03-01T00:00:00Z	ILLUMINA	Illumina HiSeq 2500	PAIRED	RANDOM	TRANSCRIPTOMIC	6147161378	2242622375	6 weeks	leaves	Hordeum vulgare	spontaneum	not applicable	not applicable	150C1	150C1	Asia	Israel	Israel: Mount Carmel	not applicable	SRR11670785		not applicable	1
PRJNA629999		SRR11670786	SRX8231480	SRP259621	2021-03-01T00:00:00Z	ILLUMINA	Illumina HiSeq 2500	PAIRED	RANDOM	TRANSCRIPTOMIC	8440840204	3352212579	6 weeks	leaves	Hordeum vulgare	spontaneum	not applicable	not applicable	149T3	149T3	Asia	Israel	Israel: Mount Carmel	not applicable	SRR11670786		not applicable	3
PRJNA629999		SRR11670788	SRX8231478	SRP259621	2021-03-01T00:00:00Z	ILLUMINA	Illumina HiSeq 2500	PAIRED	RANDOM	TRANSCRIPTOMIC	7277359232	2941937880	6 weeks	leaves	Hordeum vulgare	spontaneum	not applicable	not applicable	149T2	149T2	Asia	Israel	Israel: Mount Carmel	not applicable	SRR11670788		not applicable	2
PRJNA629999		SRR11670789	SRX8231477	SRP259621	2021-03-01T00:00:00Z	ILLUMINA	Illumina HiSeq 2500	PAIRED	RANDOM	TRANSCRIPTOMIC	8496303108	3317408554	6 weeks	leaves	Hordeum vulgare	spontaneum	not applicable	not applicable	149T1	149T1	Asia	Israel	Israel: Mount Carmel	not applicable	SRR11670789		not applicable	1
PRJNA629999		SRR11670790	SRX8231476	SRP259621	2021-03-01T00:00:00Z	ILLUMINA	Illumina HiSeq 2500	PAIRED	RANDOM	TRANSCRIPTOMIC	11124992950	4499804039	6 weeks	leaves	Hordeum vulgare	spontaneum	not applicable	not applicable	149C3	149C3	Asia	Israel	Israel: Mount Carmel	not applicable	SRR11670790		not applicable	3
PRJNA629999		SRR11670791	SRX8231475	SRP259621	2021-03-01T00:00:00Z	ILLUMINA	Illumina HiSeq 2500	PAIRED	RANDOM	TRANSCRIPTOMIC	9421902002	3648476205	6 weeks	leaves	Hordeum vulgare	spontaneum	not applicable	not applicable	149C2	149C2	Asia	Israel	Israel: Mount Carmel	not applicable	SRR11670791		not applicable	2
PRJNA629999		SRR11670792	SRX8231474	SRP259621	2021-03-01T00:00:00Z	ILLUMINA	Illumina HiSeq 2500	PAIRED	RANDOM	TRANSCRIPTOMIC	8744388256	3363440727	6 weeks	leaves	Hordeum vulgare	spontaneum	not applicable	not applicable	149C1	149C1	Asia	Israel	Israel: Mount Carmel	not applicable	SRR11670792		not applicable	1
PRJNA629999		SRR11670793	SRX8231473	SRP259621	2021-03-01T00:00:00Z	ILLUMINA	Illumina HiSeq 2500	PAIRED	RANDOM	TRANSCRIPTOMIC	10033910740	3780116601	6 weeks	leaves	Hordeum vulgare	spontaneum	not applicable	not applicable	148T3	148T3	Asia	Israel	Israel: Mount Carmel	not applicable	SRR11670793		not applicable	3
PRJNA629999		SRR11670794	SRX8231472	SRP259621	2021-03-01T00:00:00Z	ILLUMINA	Illumina HiSeq 2500	PAIRED	RANDOM	TRANSCRIPTOMIC	7806294716	2968239569	6 weeks	leaves	Hordeum vulgare	spontaneum	not applicable	not applicable	148T2	148T2	Asia	Israel	Israel: Mount Carmel	not applicable	SRR11670794		not applicable	2
PRJNA629999		SRR11670795	SRX8231471	SRP259621	2021-03-01T00:00:00Z	ILLUMINA	Illumina HiSeq 2500	PAIRED	RANDOM	TRANSCRIPTOMIC	9397783074	3568000465	6 weeks	leaves	Hordeum vulgare	spontaneum	not applicable	not applicable	148T1	148T1	Asia	Israel	Israel: Mount Carmel	not applicable	SRR11670795		not applicable	1
PRJNA629999		SRR11670796	SRX8231470	SRP259621	2021-03-01T00:00:00Z	ILLUMINA	Illumina HiSeq 2500	PAIRED	RANDOM	TRANSCRIPTOMIC	6182643056	2722498954	6 weeks	leaves	Hordeum vulgare	spontaneum	not applicable	not applicable	148C3	148C3	Asia	Israel	Israel: Mount Carmel	not applicable	SRR11670796		not applicable	3
PRJNA629999		SRR11670797	SRX8231469	SRP259621	2021-03-01T00:00:00Z	ILLUMINA	Illumina HiSeq 2500	PAIRED	RANDOM	TRANSCRIPTOMIC	7347141768	3133955547	6 weeks	leaves	Hordeum vulgare	spontaneum	not applicable	not applicable	148C2	148C2	Asia	Israel	Israel: Mount Carmel	not applicable	SRR11670797		not applicable	2
PRJNA629999		SRR11670799	SRX8231467	SRP259621	2021-03-01T00:00:00Z	ILLUMINA	Illumina HiSeq 2500	PAIRED	RANDOM	TRANSCRIPTOMIC	7579379164	2784639435	6 weeks	leaves	Hordeum vulgare	spontaneum	not applicable	not applicable	148C1	148C1	Asia	Israel	Israel: Mount Carmel	not applicable	SRR11670799		not applicable	1
PRJNA629999		SRR11670800	SRX8231466	SRP259621	2021-03-01T00:00:00Z	ILLUMINA	Illumina HiSeq 2500	PAIRED	RANDOM	TRANSCRIPTOMIC	6677299728	2683412050	6 weeks	leaves	Hordeum vulgare	spontaneum	not applicable	not applicable	147T3	147T3	Asia	Israel	Israel: Mount Carmel	not applicable	SRR11670800		not applicable	3
PRJNA629999		SRR11670801	SRX8231465	SRP259621	2021-03-01T00:00:00Z	ILLUMINA	Illumina HiSeq 2500	PAIRED	RANDOM	TRANSCRIPTOMIC	10010855758	3756226186	6 weeks	leaves	Hordeum vulgare	spontaneum	not applicable	not applicable	147T2	147T2	Asia	Israel	Israel: Mount Carmel	not applicable	SRR11670801		not applicable	2
PRJNA629999		SRR11670802	SRX8231464	SRP259621	2021-03-01T00:00:00Z	ILLUMINA	Illumina HiSeq 2500	PAIRED	RANDOM	TRANSCRIPTOMIC	8499349080	3284501835	6 weeks	leaves	Hordeum vulgare	spontaneum	not applicable	not applicable	147T1	147T1	Asia	Israel	Israel: Mount Carmel	not applicable	SRR11670802		not applicable	1
PRJNA629999		SRR11670803	SRX8231463	SRP259621	2021-03-01T00:00:00Z	ILLUMINA	Illumina HiSeq 2500	PAIRED	RANDOM	TRANSCRIPTOMIC	8153389054	3517968771	6 weeks	leaves	Hordeum vulgare	spontaneum	not applicable	not applicable	147C3	147C3	Asia	Israel	Israel: Mount Carmel	not applicable	SRR11670803		not applicable	3
PRJNA629999		SRR11670804	SRX8231462	SRP259621	2021-03-01T00:00:00Z	ILLUMINA	Illumina HiSeq 2500	PAIRED	RANDOM	TRANSCRIPTOMIC	9080000856	3678530726	6 weeks	leaves	Hordeum vulgare	spontaneum	not applicable	not applicable	147C2	147C2	Asia	Israel	Israel: Mount Carmel	not applicable	SRR11670804		not applicable	2
PRJNA629999		SRR11670805	SRX8231461	SRP259621	2021-03-01T00:00:00Z	ILLUMINA	Illumina HiSeq 2500	PAIRED	RANDOM	TRANSCRIPTOMIC	9753737186	3652976993	6 weeks	leaves	Hordeum vulgare	spontaneum	not applicable	not applicable	147C1	147C1	Asia	Israel	Israel: Mount Carmel	not applicable	SRR11670805		not applicable	1
PRJNA629999		SRR11670806	SRX8231460	SRP259621	2021-03-01T00:00:00Z	ILLUMINA	Illumina HiSeq 2500	PAIRED	RANDOM	TRANSCRIPTOMIC	8434906810	3346701376	6 weeks	leaves	Hordeum vulgare	spontaneum	not applicable	not applicable	146T3	146T3	Asia	Israel	Israel: Mount Carmel	not applicable	SRR11670806		not applicable	3
PRJNA629999		SRR11670807	SRX8231459	SRP259621	2021-03-01T00:00:00Z	ILLUMINA	Illumina HiSeq 2500	PAIRED	RANDOM	TRANSCRIPTOMIC	8750371782	3356810145	6 weeks	leaves	Hordeum vulgare	spontaneum	not applicable	not applicable	146T2	146T2	Asia	Israel	Israel: Mount Carmel	not applicable	SRR11670807		not applicable	2
PRJNA629999		SRR11670808	SRX8231458	SRP259621	2021-03-01T00:00:00Z	ILLUMINA	Illumina HiSeq 2500	PAIRED	RANDOM	TRANSCRIPTOMIC	9753063726	3745780669	6 weeks	leaves	Hordeum vulgare	spontaneum	not applicable	not applicable	146T1	146T1	Asia	Israel	Israel: Mount Carmel	not applicable	SRR11670808		not applicable	1
PRJNA629999		SRR11670810	SRX8231456	SRP259621	2021-03-01T00:00:00Z	ILLUMINA	Illumina HiSeq 2500	PAIRED	RANDOM	TRANSCRIPTOMIC	11239023016	4605116123	6 weeks	leaves	Hordeum vulgare	spontaneum	not applicable	not applicable	146C3	146C3	Asia	Israel	Israel: Mount Carmel	not applicable	SRR11670810		not applicable	3
PRJNA629999		SRR11670811	SRX8231455	SRP259621	2021-03-01T00:00:00Z	ILLUMINA	Illumina HiSeq 2500	PAIRED	RANDOM	TRANSCRIPTOMIC	6506276826	2791938744	6 weeks	leaves	Hordeum vulgare	spontaneum	not applicable	not applicable	146C2	146C2	Asia	Israel	Israel: Mount Carmel	not applicable	SRR11670811		not applicable	2
PRJNA629999		SRR11670812	SRX8231454	SRP259621	2021-03-01T00:00:00Z	ILLUMINA	Illumina HiSeq 2500	PAIRED	RANDOM	TRANSCRIPTOMIC	9998819246	3754212282	6 weeks	leaves	Hordeum vulgare	spontaneum	not applicable	not applicable	146C1	146C1	Asia	Israel	Israel: Mount Carmel	not applicable	SRR11670812		not applicable	1
PRJNA629999		SRR11670813	SRX8231453	SRP259621	2021-03-01T00:00:00Z	ILLUMINA	Illumina HiSeq 2500	PAIRED	RANDOM	TRANSCRIPTOMIC	8799999442	3477901694	6 weeks	leaves	Hordeum vulgare	spontaneum	not applicable	not applicable	145T3	145T3	Asia	Israel	Israel: Mount Carmel	not applicable	SRR11670813		not applicable	3
PRJNA629999		SRR11670814	SRX8231452	SRP259621	2021-03-01T00:00:00Z	ILLUMINA	Illumina HiSeq 2500	PAIRED	RANDOM	TRANSCRIPTOMIC	8923760552	3372592692	6 weeks	leaves	Hordeum vulgare	spontaneum	not applicable	not applicable	145T2	145T2	Asia	Israel	Israel: Mount Carmel	not applicable	SRR11670814		not applicable	2
PRJNA629999		SRR11670815	SRX8231451	SRP259621	2021-03-01T00:00:00Z	ILLUMINA	Illumina HiSeq 2500	PAIRED	RANDOM	TRANSCRIPTOMIC	8251741696	3098185825	6 weeks	leaves	Hordeum vulgare	spontaneum	not applicable	not applicable	145T1	145T1	Asia	Israel	Israel: Mount Carmel	not applicable	SRR11670815		not applicable	1
PRJNA629999		SRR11670816	SRX8231450	SRP259621	2021-03-01T00:00:00Z	ILLUMINA	Illumina HiSeq 2500	PAIRED	RANDOM	TRANSCRIPTOMIC	6880376306	2819297455	6 weeks	leaves	Hordeum vulgare	spontaneum	not applicable	not applicable	145C3	145C3	Asia	Israel	Israel: Mount Carmel	not applicable	SRR11670816		not applicable	3
PRJNA629999		SRR11670817	SRX8231449	SRP259621	2021-03-01T00:00:00Z	ILLUMINA	Illumina HiSeq 2500	PAIRED	RANDOM	TRANSCRIPTOMIC	8380319102	3377917371	6 weeks	leaves	Hordeum vulgare	spontaneum	not applicable	not applicable	145C2	145C2	Asia	Israel	Israel: Mount Carmel	not applicable	SRR11670817		not applicable	2
PRJNA629999		SRR11670818	SRX8231448	SRP259621	2021-03-01T00:00:00Z	ILLUMINA	Illumina HiSeq 2500	PAIRED	RANDOM	TRANSCRIPTOMIC	8999605134	3370002547	6 weeks	leaves	Hordeum vulgare	spontaneum	not applicable	not applicable	145C1	145C1	Asia	Israel	Israel: Mount Carmel	not applicable	SRR11670818		not applicable	1
PRJNA629999		SRR11670819	SRX8231447	SRP259621	2021-03-01T00:00:00Z	ILLUMINA	Illumina HiSeq 2500	PAIRED	RANDOM	TRANSCRIPTOMIC	8483318316	3351202925	6 weeks	leaves	Hordeum vulgare	spontaneum	not applicable	not applicable	144T3	144T3	Asia	Israel	Israel: Mount Carmel	not applicable	SRR11670819		not applicable	3
PRJNA507455	-	SRR8279191	SRX5094112	SRP172445	2019-12-01T00:00:00Z	ILLUMINA	Illumina HiSeq 2500	PAIRED	PolyA	TRANSCRIPTOMIC	1689833880	661800568	not applicable	4th leaf	Hordeum vulgare	spontaneum	Tabigha basalt:B08-10, 13	not applicable	B10-19_S42	B10-19_S42	Asia	Israel	Israel: Northern Dist., Tabigha basalt	32.87 N 35.54 E	SRR8279191	Hordeum spontaneum Genome Sequencing Using RNA Seq	not applicable	not applicable
PRJNA507455		SRR8279192	SRX5094111	SRP172445	2019-12-01T00:00:00Z	ILLUMINA	Illumina HiSeq 2500	PAIRED	PolyA	TRANSCRIPTOMIC	1867180140	729071547	not applicable	4th leaf	Hordeum vulgare	spontaneum	Tabigha basalt:B08-10, 6	not applicable	B10-17_S41	B10-17_S41	Asia	Israel	Israel: Northern Dist., Tabigha basalt	32.87 N 35.55 E	SRR8279192		not applicable	not applicable
PRJNA507455		SRR8279193	SRX5094110	SRP172445	2019-12-01T00:00:00Z	ILLUMINA	Illumina HiSeq 2500	PAIRED	PolyA	TRANSCRIPTOMIC	2459215080	969454612	not applicable	4th leaf	Hordeum vulgare	spontaneum	Rosh Pinna:B08-2, 2	not applicable	B02-16_S5	B02-16_S5	Asia	Israel	Israel: Northern Dist., Rosh Pinna	32.97 N 35.56 E	SRR8279193		not applicable	not applicable
PRJNA507455		SRR8279194	SRX5094109	SRP172445	2019-12-01T00:00:00Z	ILLUMINA	Illumina HiSeq 2500	PAIRED	PolyA	TRANSCRIPTOMIC	1862629776	734973957	not applicable	4th leaf	Hordeum vulgare	spontaneum	Talpiyyot:B80-3, 18	not applicable	B03-5_S6	B03-5_S6	Asia	Israel	Israel: Jerusalem, Talpiyyot	31.75 N 35.22 E	SRR8279194		not applicable	not applicable
PRJNA507455		SRR8279195	SRX5094108	SRP172445	2019-12-01T00:00:00Z	ILLUMINA	Illumina HiSeq 2500	PAIRED	PolyA	TRANSCRIPTOMIC	2900494548	1154057261	not applicable	4th leaf	Hordeum vulgare	spontaneum	Talpiyyot:B80-3, 3	not applicable	B03-6_S7	B03-6_S7	Asia	Israel	Israel: Jerusalem, Talpiyyot	31.75 N 35.22 E	SRR8279195		not applicable	not applicable
PRJNA507455		SRR8279196	SRX5094107	SRP172445	2019-12-01T00:00:00Z	ILLUMINA	Illumina HiSeq 2500	PAIRED	PolyA	TRANSCRIPTOMIC	1677750984	666329127	not applicable	4th leaf	Hordeum vulgare	spontaneum	Talpiyyot:B08-3, 2	not applicable	B03-17_S8	B03-17_S8	Asia	Israel	Israel: Jerusalem, Talpiyyot	31.75 N 35.22 E	SRR8279196		not applicable	not applicable
PRJNA507455		SRR8279197	SRX5094106	SRP172445	2019-12-01T00:00:00Z	ILLUMINA	Illumina HiSeq 2500	PAIRED	PolyA	TRANSCRIPTOMIC	1071470988	421665304	not applicable	4th leaf	Hordeum vulgare	spontaneum	Mt. Hermon:B80-1, 13	not applicable	B01-4_S1	B01-4_S1	Asia	Israel	Israel: Golan Heights (occ), Mt. Hermon	33.3 N 35.73 E	SRR8279197		not applicable	not applicable
PRJNA507455		SRR8279198	SRX5094105	SRP172445	2019-12-01T00:00:00Z	ILLUMINA	Illumina HiSeq 2500	PAIRED	PolyA	TRANSCRIPTOMIC	866827080	344552849	not applicable	4th leaf	Hordeum vulgare	spontaneum	Mt. Hermon:B80-1, 16	not applicable	B01-8_S2	B01-8_S2	Asia	Israel	Israel: Golan Heights (occ), Mt. Hermon	33.3 N 35.73 E	SRR8279198		not applicable	not applicable
PRJNA507455		SRR8279199	SRX5094104	SRP172445	2019-12-01T00:00:00Z	ILLUMINA	Illumina HiSeq 2500	PAIRED	PolyA	TRANSCRIPTOMIC	2975200452	1178361178	not applicable	4th leaf	Hordeum vulgare	spontaneum	Mt. Hermon:B08-1, 8	not applicable	B01-17_S3	B01-17_S3	Asia	Israel	Israel: Golan Heights (occ), Mt. Hermon	33.3 N 35.73 E	SRR8279199		not applicable	not applicable
PRJNA507455		SRR8279200	SRX5094103	SRP172445	2019-12-01T00:00:00Z	ILLUMINA	Illumina HiSeq 2500	PAIRED	PolyA	TRANSCRIPTOMIC	1672411860	652734468	not applicable	4th leaf	Hordeum vulgare	spontaneum	Rosh Pinna:B80-2, 9	not applicable	B02-8_S4	B02-8_S4	Asia	Israel	Israel: Northern Dist., Rosh Pinna	32.97 N 35.56 E	SRR8279200		not applicable	not applicable
PRJNA507455		SRR8279201	SRX5094102	SRP172445	2019-12-01T00:00:00Z	ILLUMINA	Illumina HiSeq 2500	PAIRED	PolyA	TRANSCRIPTOMIC	1047216240	414009571	not applicable	4th leaf	Hordeum vulgare	spontaneum	Talpiyyot:B08-3, 3	not applicable	B03-18_S9	B03-18_S9	Asia	Israel	Israel: Jerusalem, Talpiyyot	31.75 N 35.22 E	SRR8279201		not applicable	not applicable
PRJNA507455		SRR8279202	SRX5094101	SRP172445	2019-12-01T00:00:00Z	ILLUMINA	Illumina HiSeq 2500	PAIRED	PolyA	TRANSCRIPTOMIC	46500048	19094279	not applicable	4th leaf	Hordeum vulgare	spontaneum	Eyzariya:B80-4, 5	not applicable	B04-2_S10	B04-2_S10	Asia	West Bank	West Bank: Eyzariya	31.77 N 35.27 E	SRR8279202		not applicable	not applicable
PRJNA507455		SRR8279203	SRX5094100	SRP172445	2019-12-01T00:00:00Z	ILLUMINA	Illumina HiSeq 2500	PAIRED	PolyA	TRANSCRIPTOMIC	413334432	161789327	not applicable	4th leaf	Hordeum vulgare	spontaneum	Wadi Qilt:B80-8, 19	not applicable	B08-4_S30	B08-4_S30	Asia	West Bank	West Bank: Wadi Qilt	31.84 N 35.40 E	SRR8279203		not applicable	not applicable
PRJNA507455		SRR8279204	SRX5094099	SRP172445	2019-12-01T00:00:00Z	ILLUMINA	Illumina HiSeq 2500	PAIRED	PolyA	TRANSCRIPTOMIC	2258698932	878513555	not applicable	4th leaf	Hordeum vulgare	spontaneum	Wadi Qilt:B80-8, 6	not applicable	B08-3_S29	B08-3_S29	Asia	West Bank	West Bank: Wadi Qilt	31.84 N 35.40 E	SRR8279204		not applicable	not applicable
PRJNA507455		SRR8279205	SRX5094098	SRP172445	2019-12-01T00:00:00Z	ILLUMINA	Illumina HiSeq 2500	PAIRED	PolyA	TRANSCRIPTOMIC	2340688644	929897609	not applicable	4th leaf	Hordeum vulgare	spontaneum	Mehola:B08-7, 5	not applicable	B07-11_S26	B07-11_S26	Asia	West Bank	West Bank: Mehola	32.37 N 35.52 E	SRR8279205		not applicable	not applicable
PRJNA507455		SRR8279206	SRX5094097	SRP172445	2019-12-01T00:00:00Z	ILLUMINA	Illumina HiSeq 2500	PAIRED	PolyA	TRANSCRIPTOMIC	4407297552	1745960029	not applicable	4th leaf	Hordeum vulgare	spontaneum	Mehola:B80-7, 12	not applicable	B07-5_S25	B07-5_S25	Asia	West Bank	West Bank: Mehola	32.37 N 35.52 E	SRR8279206		not applicable	not applicable
PRJNA507455		SRR8279207	SRX5094096	SRP172445	2019-12-01T00:00:00Z	ILLUMINA	Illumina HiSeq 2500	PAIRED	PolyA	TRANSCRIPTOMIC	768713904	298601182	not applicable	4th leaf	Hordeum vulgare	spontaneum	Wadi Qilt:B80-8, 5	not applicable	B08-2_S28	B08-2_S28	Asia	West Bank	West Bank: Wadi Qilt	31.84 N 35.40 E	SRR8279207		not applicable	not applicable
PRJNA507455		SRR8279208	SRX5094095	SRP172445	2019-12-01T00:00:00Z	ILLUMINA	Illumina HiSeq 2500	PAIRED	PolyA	TRANSCRIPTOMIC	2670407460	1069942569	not applicable	4th leaf	Hordeum vulgare	spontaneum	Mehola:B08-7, 8	not applicable	B07-12_S27	B07-12_S27	Asia	West Bank	West Bank: Mehola	32.37 N 35.52 E	SRR8279208		not applicable	not applicable
PRJNA507455		SRR8279209	SRX5094094	SRP172445	2019-12-01T00:00:00Z	ILLUMINA	Illumina HiSeq 2500	PAIRED	PolyA	TRANSCRIPTOMIC	1906285752	737812604	not applicable	4th leaf	Hordeum vulgare	spontaneum	Biet Shean:B80-6, 17	not applicable	B06-5_S22	B06-5_S22	Asia	Israel	Israel: Northern Dist., Biet Shean	32.50 N 35.50 E	SRR8279209		not applicable	not applicable
PRJNA507455		SRR8279210	SRX5094093	SRP172445	2019-12-01T00:00:00Z	ILLUMINA	Illumina HiSeq 2500	PAIRED	PolyA	TRANSCRIPTOMIC	1417564764	565695113	not applicable	4th leaf	Hordeum vulgare	spontaneum	Sede Boqer:B08-5, 7	not applicable	B05-16_S21	B05-16_S21	Asia	Israel	Israel: Southern Dist., Sede Boqer	30.87 N 34.79 E	SRR8279210		not applicable	not applicable
PRJNA507455		SRR8279211	SRX5094092	SRP172445	2019-12-01T00:00:00Z	ILLUMINA	Illumina HiSeq 2500	PAIRED	PolyA	TRANSCRIPTOMIC	1118691252	440723718	not applicable	4th leaf	Hordeum vulgare	spontaneum	Mehola:B80-7, 4	not applicable	B07-3_S24	B07-3_S24	Asia	West Bank	West Bank: Mehola	32.37 N 35.52 E	SRR8279211		not applicable	not applicable
PRJNA507455		SRR8279212	SRX5094091	SRP172445	2019-12-01T00:00:00Z	ILLUMINA	Illumina HiSeq 2500	PAIRED	PolyA	TRANSCRIPTOMIC	2041784388	810714689	not applicable	4th leaf	Hordeum vulgare	spontaneum	Biet Shean:B08-6, 6	not applicable	B06-12_S23	B06-12_S23	Asia	Israel	Israel: Northern Dist., Biet Shean	32.50 N 35.50 E	SRR8279212		not applicable	not applicable
PRJNA507455		SRR8279213	SRX5094090	SRP172445	2019-12-01T00:00:00Z	ILLUMINA	Illumina HiSeq 2500	PAIRED	PolyA	TRANSCRIPTOMIC	2687876604	1050378112	not applicable	4th leaf	Hordeum vulgare	spontaneum	Tabigha basalt:B80-10, 19	not applicable	B10-5_S39	B10-5_S39	Asia	Israel	Israel: Northern Dist., Tabigha basalt	32.87 N 35.55 E	SRR8279213		not applicable	not applicable
PRJNA507455		SRR8279214	SRX5094089	SRP172445	2019-12-01T00:00:00Z	ILLUMINA	Illumina HiSeq 2500	PAIRED	PolyA	TRANSCRIPTOMIC	1505179872	593136594	not applicable	4th leaf	Hordeum vulgare	spontaneum	Tabigha basalt:B80-10, 19	not applicable	B10-9_S40	B10-9_S40	Asia	Israel	Israel: Northern Dist., Tabigha basalt	32.87 N 35.55 E	SRR8279214		not applicable	not applicable
PRJNA507455		SRR8279215	SRX5094088	SRP172445	2019-12-01T00:00:00Z	ILLUMINA	Illumina HiSeq 2500	PAIRED	PolyA	TRANSCRIPTOMIC	2644644492	1060443229	not applicable	4th leaf	Hordeum vulgare	spontaneum	Tabigha terra rosa:B08-9, 8	not applicable	B09-12_S37	B09-12_S37	Asia	Israel	Israel: Northern Dist., Tabigha terra rosa	32.87 N 35.55 E	SRR8279215		not applicable	not applicable
PRJNA507455		SRR8279216	SRX5094087	SRP172445	2019-12-01T00:00:00Z	ILLUMINA	Illumina HiSeq 2500	PAIRED	PolyA	TRANSCRIPTOMIC	2168732916	868094415	not applicable	4th leaf	Hordeum vulgare	spontaneum	Tabigha terra rosa:B08-9, 17	not applicable	B09-14_S38	B09-14_S38	Asia	Israel	Israel: Northern Dist., Tabigha terra rosa	32.87 N 35.55 E	SRR8279216		not applicable	not applicable
PRJNA507455		SRR8279217	SRX5094086	SRP172445	2019-12-01T00:00:00Z	ILLUMINA	Illumina HiSeq 2500	PAIRED	PolyA	TRANSCRIPTOMIC	2072750148	822512221	not applicable	4th leaf	Hordeum vulgare	spontaneum	Tabigha terra rosa:B80-9, 14	not applicable	B09-4_S35	B09-4_S35	Asia	Israel	Israel: Northern Dist., Tabigha terra rosa	32.87 N 35.55 E	SRR8279217		not applicable	not applicable
PRJNA507455		SRR8279218	SRX5094085	SRP172445	2019-12-01T00:00:00Z	ILLUMINA	Illumina HiSeq 2500	PAIRED	PolyA	TRANSCRIPTOMIC	3986060904	1585900787	not applicable	4th leaf	Hordeum vulgare	spontaneum	Tabigha terra rosa:B80-9, 15	not applicable	B09-5_S36	B09-5_S36	Asia	Israel	Israel: Northern Dist., Tabigha terra rosa	32.87 N 35.55 E	SRR8279218		not applicable	not applicable
PRJNA507455		SRR8279219	SRX5094084	SRP172445	2019-12-01T00:00:00Z	ILLUMINA	Illumina HiSeq 2500	PAIRED	PolyA	TRANSCRIPTOMIC	735711984	289696693	not applicable	4th leaf	Hordeum vulgare	spontaneum	Wadi Qilt:B08-8, 19	not applicable	B08-19_S33	B08-19_S33	Asia	West Bank	West Bank: Wadi Qilt	31.84 N 35.40 E	SRR8279219		not applicable	not applicable
PRJNA507455		SRR8279220	SRX5094083	SRP172445	2019-12-01T00:00:00Z	ILLUMINA	Illumina HiSeq 2500	PAIRED	PolyA	TRANSCRIPTOMIC	15586452	6923010	not applicable	4th leaf	Hordeum vulgare	spontaneum	Wadi Qilt:B08-8, 20	not applicable	B08-20_S34	B08-20_S34	Asia	West Bank	West Bank: Wadi Qilt	31.84 N 35.40 E	SRR8279220		not applicable	not applicable
PRJNA507455		SRR8279221	SRX5094082	SRP172445	2019-12-01T00:00:00Z	ILLUMINA	Illumina HiSeq 2500	PAIRED	PolyA	TRANSCRIPTOMIC	1026929736	398295041	not applicable	4th leaf	Hordeum vulgare	spontaneum	Wadi Qilt:B80-8, 8	not applicable	B08-8_S31	B08-8_S31	Asia	West Bank	West Bank: Wadi Qilt	31.84 N 35.40 E	SRR8279221		not applicable	not applicable
PRJNA507455		SRR8279222	SRX5094081	SRP172445	2019-12-01T00:00:00Z	ILLUMINA	Illumina HiSeq 2500	PAIRED	PolyA	TRANSCRIPTOMIC	274054032	108370285	not applicable	4th leaf	Hordeum vulgare	spontaneum	Wadi Qilt:B08-8, 13	not applicable	B08-13_S32	B08-13_S32	Asia	West Bank	West Bank: Wadi Qilt	31.84 N 35.40 E	SRR8279222		not applicable	not applicable
PRJNA507455		SRR8279223	SRX5094080	SRP172445	2019-12-01T00:00:00Z	ILLUMINA	Illumina HiSeq 2500	PAIRED	PolyA	TRANSCRIPTOMIC	131301576	52250427	not applicable	4th leaf	Hordeum vulgare	spontaneum	Eyzariya:B80-4, 4	not applicable	B04-6_S11	B04-6_S11	Asia	West Bank	West Bank: Eyzariya	31.77 N 35.27 E	SRR8279223		not applicable	not applicable
PRJNA507455		SRR8279224	SRX5094079	SRP172445	2019-12-01T00:00:00Z	ILLUMINA	Illumina HiSeq 2500	PAIRED	PolyA	TRANSCRIPTOMIC	1337996016	527495891	not applicable	4th leaf	Hordeum vulgare	spontaneum	Eyzariya:B80-4, 10	not applicable	B04-7_S12	B04-7_S12	Asia	West Bank	West Bank: Eyzariya	31.77 N 35.27 E	SRR8279224		not applicable	not applicable
PRJNA507455		SRR8279225	SRX5094078	SRP172445	2019-12-01T00:00:00Z	ILLUMINA	Illumina HiSeq 2500	PAIRED	PolyA	TRANSCRIPTOMIC	2667064428	1053997268	not applicable	4th leaf	Hordeum vulgare	spontaneum	Eyzariya:B80-4, 16	not applicable	B04-9_S13	B04-9_S13	Asia	West Bank	West Bank: Eyzariya	31.77 N 35.27 E	SRR8279225		not applicable	not applicable
PRJNA507455		SRR8279226	SRX5094077	SRP172445	2019-12-01T00:00:00Z	ILLUMINA	Illumina HiSeq 2500	PAIRED	PolyA	TRANSCRIPTOMIC	2356164216	934272787	not applicable	4th leaf	Hordeum vulgare	spontaneum	Eyzariya:B08-4, 16	not applicable	B04-14_S14	B04-14_S14	Asia	West Bank	West Bank: Eyzariya	31.77 N 35.27 E	SRR8279226		not applicable	not applicable
PRJNA507455		SRR8279227	SRX5094076	SRP172445	2019-12-01T00:00:00Z	ILLUMINA	Illumina HiSeq 2500	PAIRED	PolyA	TRANSCRIPTOMIC	518721084	204091218	not applicable	4th leaf	Hordeum vulgare	spontaneum	Eyzariya:B08-4, 2	not applicable	B04-16_S15	B04-16_S15	Asia	West Bank	West Bank: Eyzariya	31.77 N 35.27 E	SRR8279227		not applicable	not applicable
PRJNA507455		SRR8279228	SRX5094075	SRP172445	2019-12-01T00:00:00Z	ILLUMINA	Illumina HiSeq 2500	PAIRED	PolyA	TRANSCRIPTOMIC	64437912	25728924	not applicable	4th leaf	Hordeum vulgare	spontaneum	Eyzariya:B08-4, 17	not applicable	B04-19_S16	B04-19_S16	Asia	West Bank	West Bank: Eyzariya	31.77 N 35.27 E	SRR8279228		not applicable	not applicable
PRJNA507455		SRR8279229	SRX5094074	SRP172445	2019-12-01T00:00:00Z	ILLUMINA	Illumina HiSeq 2500	PAIRED	PolyA	TRANSCRIPTOMIC	6198046092	2471606025	not applicable	4th leaf	Hordeum vulgare	spontaneum	Sede Boqer:B80-5, 15	not applicable	B05-2_S17	B05-2_S17	Asia	Israel	Israel: Southern Dist., Sede Boqer	30.87 N 34.79 E	SRR8279229		not applicable	not applicable
PRJNA507455		SRR8279230	SRX5094073	SRP172445	2019-12-01T00:00:00Z	ILLUMINA	Illumina HiSeq 2500	PAIRED	PolyA	TRANSCRIPTOMIC	12831336	5066923	not applicable	4th leaf	Hordeum vulgare	spontaneum	Sede Boqer:B80-5, 17	not applicable	B05-3_S18	B05-3_S18	Asia	Israel	Israel: Southern Dist., Sede Boqer	30.87 N 34.79 E	SRR8279230		not applicable	not applicable
PRJNA507455		SRR8279231	SRX5094072	SRP172445	2019-12-01T00:00:00Z	ILLUMINA	Illumina HiSeq 2500	PAIRED	PolyA	TRANSCRIPTOMIC	1527788556	600073565	not applicable	4th leaf	Hordeum vulgare	spontaneum	Sede Boqer:B08-5, 14	not applicable	B05-13_S19	B05-13_S19	Asia	Israel	Israel: Southern Dist., Sede Boqer	30.87 N 34.79 E	SRR8279231		not applicable	not applicable
PRJNA507455		SRR8279232	SRX5094071	SRP172445	2019-12-01T00:00:00Z	ILLUMINA	Illumina HiSeq 2500	PAIRED	PolyA	TRANSCRIPTOMIC	3188986920	1271430809	not applicable	4th leaf	Hordeum vulgare	spontaneum	Sede Boqer:B08-5, 16	not applicable	B05-15_S20	B05-15_S20	Asia	Israel	Israel: Southern Dist., Sede Boqer	30.87 N 34.79 E	SRR8279232		not applicable	not applicable
PRJNA748178	HvGST4 enhances tolerance to multiple abiotic stresses in barley: Evidence from integrated meta-analysis to functional verification.	SRR15205040	SRX11511555	SRP329205	2022-08-01T00:00:00Z	ILLUMINA	not applicable	PAIRED	cDNA	TRANSCRIPTOMIC	8197275300	2524563143	seedling	Leaf	Hordeum vulgare	not applicable	wild barley	not applicable	EC-N1	N-HF-1_FRAS192047909-1a_1_good_1.fq	Asia	China	China	not applicable	SRR15205040	Hordeum vulgare breed:wild barley Genome sequencing and assembly	1 day after rewatering	1
PRJNA748178		SRR15205041	SRX11511554	SRP329205	2022-08-01T00:00:00Z	ILLUMINA	not applicable	PAIRED	cDNA	TRANSCRIPTOMIC	10140365400	3053295268	seedling	Leaf	Hordeum vulgare	not applicable	wild barley	not applicable	EC-N1	N-3_FRAS192047910-1r_1_good_1.fq	Asia	China	China	not applicable	SRR15205041		16 days after drought treatment	3
PRJNA748178		SRR15205042	SRX11511553	SRP329205	2022-08-01T00:00:00Z	ILLUMINA	not applicable	PAIRED	cDNA	TRANSCRIPTOMIC	6914725200	2159025689	seedling	Leaf	Hordeum vulgare	not applicable	wild barley	not applicable	EC-N1	N-3-2_FRAS192047910-2a_1_good_1.fq	Asia	China	China	not applicable	SRR15205042		16 days after drought treatment	2
PRJNA748178		SRR15205043	SRX11511552	SRP329205	2022-08-01T00:00:00Z	ILLUMINA	not applicable	PAIRED	cDNA	TRANSCRIPTOMIC	8592173400	2652509287	seedling	Leaf	Hordeum vulgare	not applicable	wild barley	not applicable	EC-N1	N-3-1_FRAS192047910-1a_1_good_1.fq	Asia	China	China	not applicable	SRR15205043		16 days after drought treatment	1
PRJNA748178		SRR15205044	SRX11511551	SRP329205	2022-08-01T00:00:00Z	ILLUMINA	not applicable	PAIRED	cDNA	TRANSCRIPTOMIC	9479644500	2858819494	seedling	Leaf	Hordeum vulgare	not applicable	wild barley	not applicable	EC-N1	N-2_FRAS192047911-1r_1_good_1.fq	Asia	China	China	not applicable	SRR15205044		14 days after drought treatment	3
PRJNA748178		SRR15205045	SRX11511550	SRP329205	2022-08-01T00:00:00Z	ILLUMINA	not applicable	PAIRED	cDNA	TRANSCRIPTOMIC	6240054900	1928557001	seedling	Leaf	Hordeum vulgare	not applicable	wild barley	not applicable	EC-N1	N-2-2_FRAS192047911-2a_1_good_1.fq	Asia	China	China	not applicable	SRR15205045		14 days after drought treatment	2
PRJNA748178		SRR15205046	SRX11511549	SRP329205	2022-08-01T00:00:00Z	ILLUMINA	not applicable	PAIRED	cDNA	TRANSCRIPTOMIC	6071180400	1859330482	seedling	Leaf	Hordeum vulgare	not applicable	wild barley	not applicable	EC-N1	N-2-1_FRAS192047911-1a_1_good_1.fq	Asia	China	China	not applicable	SRR15205046		14 days after drought treatment	1
PRJNA748178		SRR15205047	SRX11511548	SRP329205	2022-08-01T00:00:00Z	ILLUMINA	not applicable	PAIRED	cDNA	TRANSCRIPTOMIC	9854122800	2944410212	seedling	Leaf	Hordeum vulgare	not applicable	wild barley	not applicable	EC-N1	N-CK_FRAS192047912-1r_1_good_1.fq	Asia	China	China	not applicable	SRR15205047		control treatment	3
PRJNA748178		SRR15205048	SRX11511547	SRP329205	2022-08-01T00:00:00Z	ILLUMINA	not applicable	PAIRED	cDNA	TRANSCRIPTOMIC	9843012300	2965690160	seedling	Leaf	Hordeum vulgare	not applicable	wild barley	not applicable	EC-N1	N-HF_FRAS192047909-1r_1_good_1.fq	Asia	China	China	not applicable	SRR15205048		1 day after rewatering	3
PRJNA748178		SRR15205049	SRX11511546	SRP329205	2022-08-01T00:00:00Z	ILLUMINA	not applicable	PAIRED	cDNA	TRANSCRIPTOMIC	7916988000	2436164335	seedling	Leaf	Hordeum vulgare	not applicable	wild barley	not applicable	EC-N1	N-HF-2_FRAS192047909-2a_1_good_1.fq	Asia	China	China	not applicable	SRR15205049		1 day after rewatering	2
PRJNA748178		SRR15205050	SRX11511545	SRP329205	2022-08-01T00:00:00Z	ILLUMINA	not applicable	PAIRED	cDNA	TRANSCRIPTOMIC	7086405600	2180013866	seedling	Leaf	Hordeum vulgare	not applicable	wild barley	not applicable	EC-N1	N-CK-2_FRAS192047912-2a_1_good_1.fq	Asia	China	China	not applicable	SRR15205050		control treatment	2
PRJNA748178		SRR15205051	SRX11511544	SRP329205	2022-08-01T00:00:00Z	ILLUMINA	not applicable	PAIRED	cDNA	TRANSCRIPTOMIC	6302602500	1925850355	seedling	Leaf	Hordeum vulgare	not applicable	wild barley	not applicable	EC-N1	N-CK-1_FRAS192047912-1a_1_good_1.fq	Asia	China	China	not applicable	SRR15205051		control treatment	1
PRJNA828098	HvbZIP21, a Novel Transcription Factor From Wild Barley Confers Drought Tolerance by Modulating ROS Scavenging	SRR18900247	SRX14978663	SRP371823	2022-04-23T00:00:00Z	ILLUMINA	Illumina NovaSeq 6000	PAIRED	cDNA	TRANSCRIPTOMIC	6844403400	2088910083	seedling	leaf	Hordeum vulgare	spontaneum	Baudin	not applicable	barley	Budin-HF1-1-1_FRAS202070006-2a	Oceania	Australia	Australia	not applicable	SRR18900247	Hordeum vulgare subsp. spontaneum breed:wild barley | cultivar:wild barley Transcriptome or Gene expression	1 day after rewatering	1
PRJNA828098		SRR18900248	SRX14978662	SRP371823	2022-04-23T00:00:00Z	ILLUMINA	Illumina NovaSeq 6000	PAIRED	cDNA	TRANSCRIPTOMIC	11080863300	3319824429	seedling	leaf	Hordeum vulgare	spontaneum	Baudin	not applicable	barley	B-CK_FRAS192047904-1r	Oceania	Australia	Australia	not applicable	SRR18900248		control treatment	3
PRJNA828098		SRR18900249	SRX14978661	SRP371823	2022-04-23T00:00:00Z	ILLUMINA	Illumina NovaSeq 6000	PAIRED	cDNA	TRANSCRIPTOMIC	7897437300	2483537902	seedling	leaf	Hordeum vulgare	spontaneum	Baudin	not applicable	barley	B-CK-2_FRAS192047904-2a	Oceania	Australia	Australia	not applicable	SRR18900249		control treatment	2
PRJNA828098		SRR18900250	SRX14978660	SRP371823	2022-04-23T00:00:00Z	ILLUMINA	Illumina NovaSeq 6000	PAIRED	cDNA	TRANSCRIPTOMIC	7785107700	2401812997	seedling	leaf	Hordeum vulgare	spontaneum	Baudin	not applicable	barley	B-CK-1_FRAS192047904-1a	Oceania	Australia	Australia	not applicable	SRR18900250		control treatment	1
PRJNA828098		SRR18900251	SRX14978659	SRP371823	2022-04-23T00:00:00Z	ILLUMINA	Illumina NovaSeq 6000	PAIRED	cDNA	TRANSCRIPTOMIC	10524916800	3183275425	seedling	leaf	Hordeum vulgare	spontaneum	Baudin	not applicable	barley	B-3_FRAS192047902-1r	Oceania	Australia	Australia	not applicable	SRR18900251		16 days after drought treatment	3
PRJNA828098		SRR18900252	SRX14978658	SRP371823	2022-04-23T00:00:00Z	ILLUMINA	Illumina NovaSeq 6000	PAIRED	cDNA	TRANSCRIPTOMIC	7473859800	2320837485	seedling	leaf	Hordeum vulgare	spontaneum	Baudin	not applicable	barley	B-3-2_FRAS192047902-2a	Oceania	Australia	Australia	not applicable	SRR18900252		16 days after drought treatment	2
PRJNA828098		SRR18900253	SRX14978657	SRP371823	2022-04-23T00:00:00Z	ILLUMINA	Illumina NovaSeq 6000	PAIRED	cDNA	TRANSCRIPTOMIC	8737905900	2639380402	seedling	leaf	Hordeum vulgare	spontaneum	Tadmor	not applicable	barley	T-HF_FRAS192047905-1r	Oceania	Australia	Australia	not applicable	SRR18900253		1 day after rewatering	3
PRJNA828098		SRR18900254	SRX14978656	SRP371823	2022-04-23T00:00:00Z	ILLUMINA	Illumina NovaSeq 6000	PAIRED	cDNA	TRANSCRIPTOMIC	7144171800	2194045074	seedling	leaf	Hordeum vulgare	spontaneum	Tadmor	not applicable	barley	T-HF-2_FRAS192047905-2a	Oceania	Australia	Australia	not applicable	SRR18900254		1 day after rewatering	2
PRJNA828098		SRR18900255	SRX14978655	SRP371823	2022-04-23T00:00:00Z	ILLUMINA	Illumina NovaSeq 6000	PAIRED	cDNA	TRANSCRIPTOMIC	7358196600	2281010912	seedling	leaf	Hordeum vulgare	spontaneum	Tadmor	not applicable	barley	T-HF-1_FRAS192047905-1a	Oceania	Australia	Australia	not applicable	SRR18900255		1 day after rewatering	1
PRJNA828098		SRR18900256	SRX14978654	SRP371823	2022-04-23T00:00:00Z	ILLUMINA	Illumina NovaSeq 6000	PAIRED	cDNA	TRANSCRIPTOMIC	8864613900	2669235552	seedling	leaf	Hordeum vulgare	spontaneum	Tadmor	not applicable	barley	T-CK_FRAS192047908-1r	Oceania	Australia	Australia	not applicable	SRR18900256		control treatment	3
PRJNA828098		SRR18900257	SRX14978653	SRP371823	2022-04-23T00:00:00Z	ILLUMINA	Illumina NovaSeq 6000	PAIRED	cDNA	TRANSCRIPTOMIC	7760094000	2379592446	seedling	leaf	Hordeum vulgare	spontaneum	Tadmor	not applicable	barley	T-CK-2_FRAS192047908-2a	Oceania	Australia	Australia	not applicable	SRR18900257		control treatment	2
PRJNA828098		SRR18900258	SRX14978652	SRP371823	2022-04-23T00:00:00Z	ILLUMINA	Illumina NovaSeq 6000	PAIRED	cDNA	TRANSCRIPTOMIC	8142577200	2495991576	seedling	leaf	Hordeum vulgare	spontaneum	Tadmor	not applicable	barley	T-CK-1_FRAS192047908-1a	Oceania	Australia	Australia	not applicable	SRR18900258		control treatment	1
PRJNA828098		SRR18900259	SRX14978651	SRP371823	2022-04-23T00:00:00Z	ILLUMINA	Illumina NovaSeq 6000	PAIRED	cDNA	TRANSCRIPTOMIC	6776747400	2112869556	seedling	leaf	Hordeum vulgare	spontaneum	Baudin	not applicable	barley	B-3-1_FRAS192047902-1a	Oceania	Australia	Australia	not applicable	SRR18900259		16 days after drought treatment	1
PRJNA828098		SRR18900260	SRX14978650	SRP371823	2022-04-23T00:00:00Z	ILLUMINA	Illumina NovaSeq 6000	PAIRED	cDNA	TRANSCRIPTOMIC	9219747300	2759316437	seedling	leaf	Hordeum vulgare	spontaneum	Tadmor	not applicable	barley	T-3_FRAS192047906-1r	Oceania	Australia	Australia	not applicable	SRR18900260		16 days after drought treatment	3
PRJNA828098		SRR18900261	SRX14978649	SRP371823	2022-04-23T00:00:00Z	ILLUMINA	Illumina NovaSeq 6000	PAIRED	cDNA	TRANSCRIPTOMIC	8890037400	2736650550	seedling	leaf	Hordeum vulgare	spontaneum	Tadmor	not applicable	barley	T-3-2_FRAS192047906-2a	Oceania	Australia	Australia	not applicable	SRR18900261		16 days after drought treatment	2
PRJNA828098		SRR18900262	SRX14978648	SRP371823	2022-04-23T00:00:00Z	ILLUMINA	Illumina NovaSeq 6000	PAIRED	cDNA	TRANSCRIPTOMIC	10744993200	3301259286	seedling	leaf	Hordeum vulgare	spontaneum	Tadmor	not applicable	barley	T-3-1_FRAS192047906-1a	Oceania	Australia	Australia	not applicable	SRR18900262		16 days after drought treatment	1
PRJNA828098		SRR18900263	SRX14978647	SRP371823	2022-04-23T00:00:00Z	ILLUMINA	Illumina NovaSeq 6000	PAIRED	cDNA	TRANSCRIPTOMIC	8677383000	2620702843	seedling	leaf	Hordeum vulgare	spontaneum	Tadmor	not applicable	barley	T-2_FRAS192047907-1r	Oceania	Australia	Australia	not applicable	SRR18900263		14 days after drought treatment	3
PRJNA828098		SRR18900264	SRX14978646	SRP371823	2022-04-23T00:00:00Z	ILLUMINA	Illumina NovaSeq 6000	PAIRED	cDNA	TRANSCRIPTOMIC	5690307900	1758551339	seedling	leaf	Hordeum vulgare	spontaneum	Tadmor	not applicable	barley	T-2-2_FRAS192047907-2a	Oceania	Australia	Australia	not applicable	SRR18900264		14 days after drought treatment	2
PRJNA828098		SRR18900265	SRX14978645	SRP371823	2022-04-23T00:00:00Z	ILLUMINA	Illumina NovaSeq 6000	PAIRED	cDNA	TRANSCRIPTOMIC	7014412200	2168166394	seedling	leaf	Hordeum vulgare	spontaneum	Tadmor	not applicable	barley	T-2-1_FRAS192047907-1a	Oceania	Australia	Australia	not applicable	SRR18900265		14 days after drought treatment	1
PRJNA828098		SRR18900266	SRX14978644	SRP371823	2022-04-24T00:00:00Z	ILLUMINA	Illumina NovaSeq 6000	PAIRED	cDNA	TRANSCRIPTOMIC	10925942100	3335687800	seedling	leaf	Hordeum vulgare	spontaneum	EC_S1	not applicable	barley	S-HF_FRAS192047913-1r	Oceania	Australia	Australia	not applicable	SRR18900266		1 day after rewatering	3
PRJNA828098		SRR18900267	SRX14978643	SRP371823	2022-04-24T00:00:00Z	ILLUMINA	Illumina NovaSeq 6000	PAIRED	cDNA	TRANSCRIPTOMIC	7217183700	2225214468	seedling	leaf	Hordeum vulgare	spontaneum	EC_S1	not applicable	barley	S-HF-2_FRAS192047913-2a	Oceania	Australia	Australia	not applicable	SRR18900267		1 day after rewatering	2
PRJNA828098		SRR18900268	SRX14978642	SRP371823	2022-04-24T00:00:00Z	ILLUMINA	Illumina NovaSeq 6000	PAIRED	cDNA	TRANSCRIPTOMIC	6112980300	1869974950	seedling	leaf	Hordeum vulgare	spontaneum	EC_S1	not applicable	barley	S-HF-1_FRAS192047913-1a	Oceania	Australia	Australia	not applicable	SRR18900268		1 day after rewatering	1
PRJNA828098		SRR18900269	SRX14978641	SRP371823	2022-04-24T00:00:00Z	ILLUMINA	Illumina NovaSeq 6000	PAIRED	cDNA	TRANSCRIPTOMIC	10047460800	3012207357	seedling	leaf	Hordeum vulgare	spontaneum	EC_S1	not applicable	barley	S-CK_FRAS192047916-1r	Oceania	Australia	Australia	not applicable	SRR18900269		control treatment	3
PRJNA828098		SRR18900270	SRX14978640	SRP371823	2022-04-23T00:00:00Z	ILLUMINA	Illumina NovaSeq 6000	PAIRED	cDNA	TRANSCRIPTOMIC	9584645400	2881785592	seedling	leaf	Hordeum vulgare	spontaneum	Baudin	not applicable	barley	B-2_FRAS192047903-1r	Oceania	Australia	Australia	not applicable	SRR18900270		14 days after drought treatment	2
PRJNA828098		SRR18900271	SRX14978639	SRP371823	2022-04-24T00:00:00Z	ILLUMINA	Illumina NovaSeq 6000	PAIRED	cDNA	TRANSCRIPTOMIC	6684265500	2046840885	seedling	leaf	Hordeum vulgare	spontaneum	EC_S1	not applicable	barley	S-CK-2_FRAS192047916-2a	Oceania	Australia	Australia	not applicable	SRR18900271		control treatment	2
PRJNA828098		SRR18900272	SRX14978638	SRP371823	2022-04-24T00:00:00Z	ILLUMINA	Illumina NovaSeq 6000	PAIRED	cDNA	TRANSCRIPTOMIC	7586591700	2327654325	seedling	leaf	Hordeum vulgare	spontaneum	EC_S1	not applicable	barley	S-CK-1_FRAS192047916-1a	Oceania	Australia	Australia	not applicable	SRR18900272		control treatment	1
PRJNA828098		SRR18900273	SRX14978637	SRP371823	2022-04-24T00:00:00Z	ILLUMINA	Illumina NovaSeq 6000	PAIRED	cDNA	TRANSCRIPTOMIC	9155098500	2766789812	seedling	leaf	Hordeum vulgare	spontaneum	EC_S1	not applicable	barley	S-3_FRAS192047914-1r	Oceania	Australia	Australia	not applicable	SRR18900273		16 days after drought treatment	3
PRJNA828098		SRR18900274	SRX14978636	SRP371823	2022-04-24T00:00:00Z	ILLUMINA	Illumina NovaSeq 6000	PAIRED	cDNA	TRANSCRIPTOMIC	7032747300	2192537821	seedling	leaf	Hordeum vulgare	spontaneum	EC_S1	not applicable	barley	S-3-2_FRAS192047914-2a	Oceania	Australia	Australia	not applicable	SRR18900274		16 days after drought treatment	2
PRJNA828098		SRR18900274	SRX14978635	SRP371823	2022-04-24T00:00:00Z	ILLUMINA	Illumina NovaSeq 6000	PAIRED	cDNA	TRANSCRIPTOMIC	7157495100	2207030028	seedling	leaf	Hordeum vulgare	spontaneum	EC_S1	not applicable	barley	S-3-1_FRAS192047914-1a	Oceania	Australia	Australia	not applicable	SRR18900275		16 days after drought treatment	1
PRJNA828098		SRR18900276	SRX14978634	SRP371823	2022-04-24T00:00:00Z	ILLUMINA	Illumina NovaSeq 6000	PAIRED	cDNA	TRANSCRIPTOMIC	9277484100	2801827389	seedling	leaf	Hordeum vulgare	spontaneum	EC_S1	not applicable	barley	S-2_FRAS192047915-1r	Oceania	Australia	Australia	not applicable	SRR18900276		14 days after drought treatment	3
PRJNA828098		SRR18900277	SRX14978633	SRP371823	2022-04-24T00:00:00Z	ILLUMINA	Illumina NovaSeq 6000	PAIRED	cDNA	TRANSCRIPTOMIC	5391808500	1683638298	seedling	leaf	Hordeum vulgare	spontaneum	EC_S1	not applicable	barley	S-2-2_FRAS192047915-2a	Oceania	Australia	Australia	not applicable	SRR18900277		14 days after drought treatment	2
PRJNA828098		SRR18900278	SRX14978632	SRP371823	2022-04-24T00:00:00Z	ILLUMINA	Illumina NovaSeq 6000	PAIRED	cDNA	TRANSCRIPTOMIC	6218822400	1915871346	seedling	leaf	Hordeum vulgare	spontaneum	EC_S1	not applicable	barley	S-2-1_FRAS192047915-1a	Oceania	Australia	Australia	not applicable	SRR18900278		14 days after drought treatment	1
PRJNA828098		SRR18900279	SRX14978631	SRP371823	2022-04-23T00:00:00Z	ILLUMINA	Illumina NovaSeq 6000	PAIRED	cDNA	TRANSCRIPTOMIC	6772302000	2067264622	seedling	leaf	Hordeum vulgare	spontaneum	Baudin	not applicable	barley	Budin-HF1-1-3_FRAS202070006-1a	Oceania	Australia	Australia	not applicable	SRR18900279		1 day after rewatering	3
PRJNA828098		SRR18900280	SRX14978630	SRP371823	2022-04-23T00:00:00Z	ILLUMINA	Illumina NovaSeq 6000	PAIRED	cDNA	TRANSCRIPTOMIC	6908008200	2097180857	seedling	leaf	Hordeum vulgare	spontaneum	Baudin	not applicable	barley	Budin-HF1-1-2_FRAS202070006-3a	Oceania	Australia	Australia	not applicable	SRR18900280		1 day after rewatering	2
PRJNA828098		SRR18900281	SRX14978629	SRP371823	2022-04-23T00:00:00Z	ILLUMINA	Illumina NovaSeq 6000	PAIRED	cDNA	TRANSCRIPTOMIC	5932124700	1842720809	seedling	leaf	Hordeum vulgare	spontaneum	Baudin	not applicable	barley	B-2-2_FRAS192047903-2a	Oceania	Australia	Australia	not applicable	SRR18900281		14 days after drought treatment	2
PRJNA828098		SRR18900282	SRX14978628	SRP371823	2022-04-23T00:00:00Z	ILLUMINA	Illumina NovaSeq 6000	PAIRED	cDNA	TRANSCRIPTOMIC	7165245300	2229822809	seedling	leaf	Hordeum vulgare	spontaneum	Baudin	not applicable	barley	B-2-1_FRAS192047903-1a	Oceania	Australia	Australia	not applicable	SRR18900282		14 days after drought treatment	1
PRJNA227211	Stepwise signal transduction cascades under salt stress in leaves of wild barley (Hordeum spontaneum)	SRR1049570	SRX391893	SRP032854	2015-07-22T00:00:00Z	ILLUMINA	Illumina HiSeq 2000	SINGLE	unspecified	TRANSCRIPTOMIC	2484052290	1718207835	not applicable	Leaf	Hordeum vulgare	spontaneum	not applicable	not applicable	Bs1_12	Bs1_12	Africa	Egypt	Egypt: North Sinai	not applicable	SRR1049570	Hordeum vulgare ssp. spontaneum RNA-seq	salt stress treatment (500 mmol/L NaCl) was conducted on 14-day-old seedlings for 12 h	1
PRJNA227211		SRR1049587	SRX391891	SRP032854	2015-07-22T00:00:00Z	ILLUMINA	Illumina HiSeq 2000	SINGLE	unspecified	TRANSCRIPTOMIC	2481164820	1716205461	not applicable	Leaf	Hordeum vulgare	spontaneum	not applicable	not applicable	Bs2_2	Bs2_2	Africa	Egypt	Egypt: North Sinai	not applicable	SRR1049587		salt stress treatment (500 mmol/L NaCl) was conducted on 14-day-old seedlings for 2 h	2
PRJNA227211		SRR1049609	SRX391894	SRP032854	2015-07-22T00:00:00Z	ILLUMINA	Illumina HiSeq 2000	SINGLE	unspecified	TRANSCRIPTOMIC	2451311190	1696402459	not applicable	Leaf	Hordeum vulgare	spontaneum	not applicable	not applicable	Bs2_12	Bs2_12	Africa	Egypt	Egypt: North Sinai	not applicable	SRR1049609		salt stress treatment (500 mmol/L NaCl) was conducted on 14-day-old seedlings for 12 h	2
PRJNA227211		SRR1049626	SRX391895	SRP032854	2015-07-22T00:00:00Z	ILLUMINA	Illumina HiSeq 2000	SINGLE	unspecified	TRANSCRIPTOMIC	2345348430	1624093541	not applicable	Leaf	Hordeum vulgare	spontaneum	not applicable	not applicable	Bs3_12	Bs3_12	Africa	Egypt	Egypt: North Sinai	not applicable	SRR1049626		salt stress treatment (500 mmol/L NaCl) was conducted on 14-day-old seedlings for 12 h	3
PRJNA227211		SRR1049643	SRX391896	SRP032854	2015-07-22T00:00:00Z	ILLUMINA	Illumina HiSeq 2000	SINGLE	unspecified	TRANSCRIPTOMIC	2411940870	1775882432	not applicable	Leaf	Hordeum vulgare	spontaneum	not applicable	not applicable	Bs1_24	Bs1_24	Africa	Egypt	Egypt: North Sinai	not applicable	SRR1049643		salt stress treatment (500 mmol/L NaCl) was conducted on 14-day-old seedlings for 24 h	1
PRJNA227211		SRR1049648	SRX391898	SRP032854	2015-07-22T00:00:00Z	ILLUMINA	Illumina HiSeq 2000	SINGLE	unspecified	TRANSCRIPTOMIC	2437905420	1784590743	not applicable	Leaf	Hordeum vulgare	spontaneum	not applicable	not applicable	Bs2_24	Bs2_24	Africa	Egypt	Egypt: North Sinai	not applicable	SRR1049648		salt stress treatment (500 mmol/L NaCl) was conducted on 14-day-old seedlings for 24 h	2
PRJNA227211		SRR1049655	SRX391899	SRP032854	2015-07-22T00:00:00Z	ILLUMINA	Illumina HiSeq 2000	SINGLE	unspecified	TRANSCRIPTOMIC	2474478630	1817242662	not applicable	Leaf	Hordeum vulgare	spontaneum	not applicable	not applicable	Bs3_24	Bs3_24	Africa	Egypt	Egypt: North Sinai	not applicable	SRR1049655		salt stress treatment (500 mmol/L NaCl) was conducted on 14-day-old seedlings for 24 h	3
PRJNA227211		SRR1028012	SRX375571	SRP032854	2015-07-22T00:00:00Z	ILLUMINA	Illumina HiSeq 2000	SINGLE	unspecified	TRANSCRIPTOMIC	2432958210	1672746593	not applicable	Leaf	Hordeum vulgare	spontaneum	not applicable	not applicable	Bs3c	Bs3c	Africa	Egypt	Egypt: North Sinai	not applicable	SRR1028012		salt stress treatment (500 mmol/L NaCl) was conducted on 14-day-old seedlings for 0 (control)	3
PRJNA227211		SRR1028011	SRX375533	SRP032854	2015-07-22T00:00:00Z	ILLUMINA	Illumina HiSeq 2000	SINGLE	unspecified	TRANSCRIPTOMIC	2315718720	1581568255	not applicable	Leaf	Hordeum vulgare	spontaneum	not applicable	not applicable	Bs2c	Bs2c	Africa	Egypt	Egypt: North Sinai	not applicable	SRR1028011		salt stress treatment (500 mmol/L NaCl) was conducted on 14-day-old seedlings for 0 (control)	2
PRJNA227211		SRR1055527	SRX375572	SRP032854	2015-07-22T00:00:00Z	ILLUMINA	Illumina HiSeq 2000	SINGLE	unspecified	TRANSCRIPTOMIC	2305658160	1570499368	not applicable	Leaf	Hordeum vulgare	spontaneum	not applicable	not applicable	Bs1_2	Bs1_2_001	Africa	Egypt	Egypt: North Sinai	not applicable	SRR1055527		salt stress treatment (500 mmol/L NaCl) was conducted on 14-day-old seedlings for 2 h	1
PRJNA432492	Subfamily-Specific Specialization of RGH1/MLA Immune Receptors in Wild Barley	SRR6687579	SRX3663790	SRP132475	2018-10-24T00:00:00Z	ILLUMINA	Illumina HiSeq 2500	PAIRED	Oligo-dT	TRANSCRIPTOMIC	8469126361	3749568781	2 weeks	the first or second leaves	Hordeum vulgare	spontaneum	HP-34-3	not applicable	FT471	2398_D_FT471	Asia	Turkey	Turkey	not applicable	SRR6687579	Hordeum vulgare subsp. spontaneum Transcriptome or Gene expression	16-19 hours after inoculation with Blumeria graminis f. sp. hordei (Bgh) conidiospores	not applicable
PRJNA432492		SRR6687580	SRX3663789	SRP132475	2018-10-24T00:00:00Z	ILLUMINA	Illumina HiSeq 2500	PAIRED	Oligo-dT	TRANSCRIPTOMIC	8483461598	3799990264	2 weeks	the first or second leaves	Hordeum vulgare	spontaneum	B1K-21-08	not applicable	FT086	2398_E_FT086	Asia	Israel	Israel	not applicable	SRR6687580		16-20 hours after inoculation with Blumeria graminis f. sp. hordei (Bgh) conidiospores	not applicable
PRJNA432492		SRR6687581	SRX3663788	SRP132475	2018-10-24T00:00:00Z	ILLUMINA	Illumina HiSeq 2500	PAIRED	Oligo-dT	TRANSCRIPTOMIC	10798777804	5159646665	2 weeks	the first or second leaves	Hordeum vulgare	spontaneum	HID-140	not applicable	FT283	2629_O_FT283	Asia	Iraq	Iraq	not applicable	SRR6687581		16-21 hours after inoculation with Blumeria graminis f. sp. hordei (Bgh) conidiospores	not applicable
PRJNA432492		SRR6687582	SRX3663787	SRP132475	2018-10-24T00:00:00Z	ILLUMINA	Illumina HiSeq 2500	PAIRED	Oligo-dT	TRANSCRIPTOMIC	11539639084	5309424242	2 weeks	the first or second leaves	Hordeum vulgare	spontaneum	HID-53	not applicable	FT248	2398_G_FT248	Asia	Iran	Iran	not applicable	SRR6687582		16-22 hours after inoculation with Blumeria graminis f. sp. hordei (Bgh) conidiospores	not applicable
PRJNA432492		SRR6687584	SRX3663785	SRP132475	2018-10-24T00:00:00Z	ILLUMINA	Illumina HiSeq 2500	PAIRED	Oligo-dT	TRANSCRIPTOMIC	8516863416	3823729108	2 weeks	the first or second leaves	Hordeum vulgare	spontaneum	HID-386	not applicable	FT394	2398_A_FT394	Asia	Israel	Israel	not applicable	SRR6687584		16-23 hours after inoculation with Blumeria graminis f. sp. hordei (Bgh) conidiospores	not applicable
PRJNA432492		SRR6687585	SRX3663784	SRP132475	2018-10-24T00:00:00Z	ILLUMINA	Illumina HiSeq 2500	PAIRED	Oligo-dT	TRANSCRIPTOMIC	8794568342	3894948765	2 weeks	the first or second leaves	Hordeum vulgare	spontaneum	not collected	not applicable	FT393	2398_B_FT393	uncalculated	uncalculated	not collected	not applicable	SRR6687585		16-24 hours after inoculation with Blumeria graminis f. sp. hordei (Bgh) conidiospores	not applicable
PRJNA432492		SRR6687586	SRX3663783	SRP132475	2018-10-24T00:00:00Z	ILLUMINA	Illumina HiSeq 2500	PAIRED	Oligo-dT	TRANSCRIPTOMIC	7373799047	3309520387	2 weeks	the first or second leaves	Hordeum vulgare	spontaneum	HP-20-1	not applicable	FT462	2398_C_FT462	Asia	Turkey	Turkey	not applicable	SRR6687586		16-25 hours after inoculation with Blumeria graminis f. sp. hordei (Bgh) conidiospores	not applicable
PRJNA432492		SRR6687587	SRX3663782	SRP132475	2018-10-24T00:00:00Z	ILLUMINA	Illumina HiSeq 2500	PAIRED	Oligo-dT	TRANSCRIPTOMIC	9165713934	4255401141	2 weeks	the first or second leaves	Hordeum vulgare	spontaneum	B1K-41-03	not applicable	FT174	2629_Z_FT174	Asia	Israel	Israel	not applicable	SRR6687587		16-26 hours after inoculation with Blumeria graminis f. sp. hordei (Bgh) conidiospores	not applicable
PRJNA432492		SRR6687588	SRX3663781	SRP132475	2018-10-24T00:00:00Z	ILLUMINA	Illumina HiSeq 2500	PAIRED	Oligo-dT	TRANSCRIPTOMIC	9299786799	4267851915	2 weeks	the first or second leaves	Hordeum vulgare	spontaneum	HID-138	not applicable	FT282	2398_H_FT282	Asia	Iran	Iran	not applicable	SRR6687588		16-27 hours after inoculation with Blumeria graminis f. sp. hordei (Bgh) conidiospores	not applicable
PRJNA432492		SRR6687589	SRX3663780	SRP132475	2018-10-24T00:00:00Z	ILLUMINA	Illumina HiSeq 2500	PAIRED	Oligo-dT	TRANSCRIPTOMIC	8770169685	3928615832	2 weeks	the first or second leaves	Hordeum vulgare	spontaneum	B1K-04-08	not applicable	FT010	2398_I_FT010	Asia	Israel	Israel	not applicable	SRR6687589		16-28 hours after inoculation with Blumeria graminis f. sp. hordei (Bgh) conidiospores	not applicable
PRJNA432492		SRR6687590	SRX3663779	SRP132475	2018-10-24T00:00:00Z	ILLUMINA	Illumina HiSeq 2500	PAIRED	Oligo-dT	TRANSCRIPTOMIC	10713709395	5329502146	2 weeks	the first or second leaves	Hordeum vulgare	spontaneum	B1K-49-18	not applicable	FT218	2669_A_FT218	Asia	Israel	Israel	not applicable	SRR6687590		16-29 hours after inoculation with Blumeria graminis f. sp. hordei (Bgh) conidiospores	not applicable
PRJNA432492		SRR6687591	SRX3663778	SRP132475	2018-10-24T00:00:00Z	ILLUMINA	Illumina HiSeq 2500	PAIRED	Oligo-dT	TRANSCRIPTOMIC	10602158240	5257174037	2 weeks	the first or second leaves	Hordeum vulgare	spontaneum	HID-145	not applicable	FT287	2669_B_FT287	Asia	Israel	Israel	not applicable	SRR6687591		16-30 hours after inoculation with Blumeria graminis f. sp. hordei (Bgh) conidiospores	not applicable
PRJNA432492		SRR6687592	SRX3663777	SRP132475	2018-10-24T00:00:00Z	ILLUMINA	Illumina HiSeq 2500	PAIRED	Oligo-dT	TRANSCRIPTOMIC	10032736358	5007262036	2 weeks	the first or second leaves	Hordeum vulgare	spontaneum	HID-149	not applicable	FT289	2669_C_FT289	Asia	Israel	Israel	not applicable	SRR6687592		16-31 hours after inoculation with Blumeria graminis f. sp. hordei (Bgh) conidiospores	not applicable
PRJNA432492		SRR6687593	SRX3663776	SRP132475	2018-10-24T00:00:00Z	ILLUMINA	Illumina HiSeq 2500	PAIRED	Oligo-dT	TRANSCRIPTOMIC	9486200040	4423109341	2 weeks	the first or second leaves	Hordeum vulgare	spontaneum	HID-310	not applicable	FT355	2629_Q_FT355	Asia	Iran	Iran	not applicable	SRR6687593		16-32 hours after inoculation with Blumeria graminis f. sp. hordei (Bgh) conidiospores	not applicable
PRJNA432492		SRR6687594	SRX3663775	SRP132475	2018-10-24T00:00:00Z	ILLUMINA	Illumina HiSeq 2500	PAIRED	Oligo-dT	TRANSCRIPTOMIC	10733097026	5077652787	2 weeks	the first or second leaves	Hordeum vulgare	spontaneum	B1K-06-07	not applicable	FT017	2629_Y_FT017	Asia	Israel	Israel	not applicable	SRR6687594		16-33 hours after inoculation with Blumeria graminis f. sp. hordei (Bgh) conidiospores	not applicable
PRJNA432492		SRR6687595	SRX3663774	SRP132475	2018-10-24T00:00:00Z	ILLUMINA	Illumina HiSeq 2500	PAIRED	Oligo-dT	TRANSCRIPTOMIC	10560576854	4928123103	2 weeks	the first or second leaves	Hordeum vulgare	spontaneum	B1K-34-04	not applicable	FT146	2629_L_FT146	Asia	Israel	Israel	not applicable	SRR6687595		16-34 hours after inoculation with Blumeria graminis f. sp. hordei (Bgh) conidiospores	not applicable
PRJNA432492		SRR6687596	SRX3663773	SRP132475	2018-10-24T00:00:00Z	ILLUMINA	Illumina HiSeq 2500	PAIRED	Oligo-dT	TRANSCRIPTOMIC	10254969026	4783628158	2 weeks	the first or second leaves	Hordeum vulgare	spontaneum	B1K-33-19	not applicable	FT145	2629_M_FT145	Asia	Israel	Israel	not applicable	SRR6687596		16-35 hours after inoculation with Blumeria graminis f. sp. hordei (Bgh) conidiospores	not applicable
PRJNA432492		SRR6687597	SRX3663772	SRP132475	2018-10-24T00:00:00Z	ILLUMINA	Illumina HiSeq 2500	PAIRED	Oligo-dT	TRANSCRIPTOMIC	9323443902	4303831175	2 weeks	the first or second leaves	Hordeum vulgare	spontaneum	B1K-36-05	not applicable	FT158	2629_I_FT158	Asia	Israel	Israel	not applicable	SRR6687597		16-36 hours after inoculation with Blumeria graminis f. sp. hordei (Bgh) conidiospores	not applicable
PRJNA432492		SRR6687598	SRX3663771	SRP132475	2018-10-24T00:00:00Z	ILLUMINA	Illumina HiSeq 2500	PAIRED	Oligo-dT	TRANSCRIPTOMIC	9779156146	4577405738	2 weeks	the first or second leaves	Hordeum vulgare	spontaneum	B1K-13-01	not applicable	FT048	2629_K_FT048	Asia	Israel	Israel	not applicable	SRR6687598		16-37 hours after inoculation with Blumeria graminis f. sp. hordei (Bgh) conidiospores	not applicable
PRJNA432492		SRR6687599	SRX3663770	SRP132475	2018-10-24T00:00:00Z	ILLUMINA	Illumina HiSeq 2500	PAIRED	Oligo-dT	TRANSCRIPTOMIC	10839191840	5105803419	2 weeks	the first or second leaves	Hordeum vulgare	spontaneum	HID-307	not applicable	FT352	2629_G_FT352	Asia	Iran	Iran	not applicable	SRR6687599		16-38 hours after inoculation with Blumeria graminis f. sp. hordei (Bgh) conidiospores	not applicable
PRJNA432492		SRR6687600	SRX3663769	SRP132475	2018-10-24T00:00:00Z	ILLUMINA	Illumina HiSeq 2500	PAIRED	Oligo-dT	TRANSCRIPTOMIC	10962275821	5183336853	2 weeks	the first or second leaves	Hordeum vulgare	spontaneum	HID-160	not applicable	FT293	2629_H_FT293	Asia	Israel	Israel	not applicable	SRR6687600		16-39 hours after inoculation with Blumeria graminis f. sp. hordei (Bgh) conidiospores	not applicable
PRJNA432492		SRR6687601	SRX3663768	SRP132475	2018-10-24T00:00:00Z	ILLUMINA	Illumina HiSeq 2500	PAIRED	Oligo-dT	TRANSCRIPTOMIC	10062253961	4724756354	2 weeks	the first or second leaves	Hordeum vulgare	spontaneum	B1K-21-20	not applicable	FT088	2629_E_FT088	Asia	Israel	Israel	not applicable	SRR6687601		16-40 hours after inoculation with Blumeria graminis f. sp. hordei (Bgh) conidiospores	not applicable
PRJNA432492		SRR6687602	SRX3663767	SRP132475	2018-10-24T00:00:00Z	ILLUMINA	Illumina HiSeq 2500	PAIRED	Oligo-dT	TRANSCRIPTOMIC	10347236393	4902371839	2 weeks	the first or second leaves	Hordeum vulgare	spontaneum	HID-230	not applicable	FT320	2629_F_FT320	Asia	Israel	Israel	not applicable	SRR6687602		16-41 hours after inoculation with Blumeria graminis f. sp. hordei (Bgh) conidiospores	not applicable
PRJNA432492		SRR6687603	SRX3663766	SRP132475	2018-10-24T00:00:00Z	ILLUMINA	Illumina HiSeq 2500	PAIRED	Oligo-dT	TRANSCRIPTOMIC	9810336810	4452151430	2 weeks	the first or second leaves	Hordeum vulgare	spontaneum	B1K-05-11	not applicable	FT013	2629_C_FT013	Asia	Israel	Israel	not applicable	SRR6687603		16-42 hours after inoculation with Blumeria graminis f. sp. hordei (Bgh) conidiospores	not applicable
PRJNA432492		SRR6687604	SRX3663765	SRP132475	2018-10-24T00:00:00Z	ILLUMINA	Illumina HiSeq 2500	PAIRED	Oligo-dT	TRANSCRIPTOMIC	9694425731	4573893215	2 weeks	the first or second leaves	Hordeum vulgare	spontaneum	HP-10-4	not applicable	FT454	2629_D_FT454	Asia	Turkey	Turkey	not applicable	SRR6687604		16-43 hours after inoculation with Blumeria graminis f. sp. hordei (Bgh) conidiospores	not applicable
PRJNA432492		SRR6687605	SRX3663764	SRP132475	2018-10-24T00:00:00Z	ILLUMINA	Illumina HiSeq 2500	PAIRED	Oligo-dT	TRANSCRIPTOMIC	8622357431	3860001278	2 weeks	the first or second leaves	Hordeum vulgare	spontaneum	B1K-04-13	not applicable	FT012	2398_J_FT012	Asia	Israel	Israel	not applicable	SRR6687605		16-44 hours after inoculation with Blumeria graminis f. sp. hordei (Bgh) conidiospores	not applicable
PRJNA432492		SRR6687606	SRX3663763	SRP132475	2018-10-24T00:00:00Z	ILLUMINA	Illumina HiSeq 2500	PAIRED	Oligo-dT	TRANSCRIPTOMIC	9207692075	4146091310	2 weeks	the first or second leaves	Hordeum vulgare	spontaneum	B1K-39-02	not applicable	FT169	2398_K_FT169	Asia	Israel	Israel	not applicable	SRR6687606		16-45 hours after inoculation with Blumeria graminis f. sp. hordei (Bgh) conidiospores	not applicable
PRJNA432492		SRR6687608	SRX3663761	SRP132475	2018-10-24T00:00:00Z	ILLUMINA	Illumina HiSeq 2500	PAIRED	Oligo-dT	TRANSCRIPTOMIC	9290870470	4146189782	2 weeks	the first or second leaves	Hordeum vulgare	spontaneum	B1K-31-01	not applicable	FT132	2398_M_FT132	Asia	Israel	Israel	not applicable	SRR6687608		16-47 hours after inoculation with Blumeria graminis f. sp. hordei (Bgh) conidiospores	not applicable
PRJNA432492		SRR6687609	SRX3663760	SRP132475	2018-10-24T00:00:00Z	ILLUMINA	Illumina HiSeq 2500	PAIRED	Oligo-dT	TRANSCRIPTOMIC	9153525523	4092316328	2 weeks	the first or second leaves	Hordeum vulgare	spontaneum	B1K-27-02	not applicable	FT113	2398_N_FT113	Asia	Israel	Israel	not applicable	SRR6687609		16-48 hours after inoculation with Blumeria graminis f. sp. hordei (Bgh) conidiospores	not applicable
PRJNA432492		SRR6687610	SRX3663759	SRP132475	2018-10-24T00:00:00Z	ILLUMINA	Illumina HiSeq 2500	PAIRED	Oligo-dT	TRANSCRIPTOMIC	10216480552	4548944891	2 weeks	the first or second leaves	Hordeum vulgare	spontaneum	B1K-27-11	not applicable	FT115	2398_O_FT115	Asia	Israel	Israel	not applicable	SRR6687610		16-49 hours after inoculation with Blumeria graminis f. sp. hordei (Bgh) conidiospores	not applicable
PRJNA432492		SRR6687611	SRX3663758	SRP132475	2018-10-24T00:00:00Z	ILLUMINA	Illumina HiSeq 2500	PAIRED	Oligo-dT	TRANSCRIPTOMIC	7290430008	3215476277	2 weeks	the first or second leaves	Hordeum vulgare	spontaneum	B1K-35-04	not applicable	FT152	2398_P_FT152	Asia	Israel	Israel	not applicable	SRR6687611		16-50 hours after inoculation with Blumeria graminis f. sp. hordei (Bgh) conidiospores	not applicable
PRJNA432492		SRR6687612	SRX3663757	SRP132475	2018-10-24T00:00:00Z	ILLUMINA	Illumina HiSeq 2500	PAIRED	Oligo-dT	TRANSCRIPTOMIC	9392585650	4175263608	2 weeks	the first or second leaves	Hordeum vulgare	spontaneum	B1K-35-08	not applicable	FT153	2398_Q_FT153	Asia	Israel	Israel	not applicable	SRR6687612		16-51 hours after inoculation with Blumeria graminis f. sp. hordei (Bgh) conidiospores	not applicable
PRJNA432492		SRR6687613	SRX3663756	SRP132475	2018-10-24T00:00:00Z	ILLUMINA	Illumina HiSeq 2500	PAIRED	Oligo-dT	TRANSCRIPTOMIC	9514236433	4231155430	2 weeks	the first or second leaves	Hordeum vulgare	spontaneum	HID-4	not applicable	FT231	2398_R_FT231	Asia	Iraq	Iraq	not applicable	SRR6687613		16-52 hours after inoculation with Blumeria graminis f. sp. hordei (Bgh) conidiospores	not applicable
PRJNA432492		SRR6687614	SRX3663755	SRP132475	2018-10-24T00:00:00Z	ILLUMINA	Illumina HiSeq 2500	PAIRED	Oligo-dT	TRANSCRIPTOMIC	9441230805	4253673970	2 weeks	the first or second leaves	Hordeum vulgare	spontaneum	HID-8-1	not applicable	FT233	2398_S_FT233	Asia	Iraq	Iraq	not applicable	SRR6687614		16-53 hours after inoculation with Blumeria graminis f. sp. hordei (Bgh) conidiospores	not applicable
PRJNA432492		SRR6687615	SRX3663754	SRP132475	2018-10-24T00:00:00Z	ILLUMINA	Illumina HiSeq 2500	PAIRED	Oligo-dT	TRANSCRIPTOMIC	10786504850	5157168107	2 weeks	the first or second leaves	Hordeum vulgare	spontaneum	B1K-29-20	not applicable	FT125	2629_U_FT125	Asia	Israel	Israel	not applicable	SRR6687615		16-54 hours after inoculation with Blumeria graminis f. sp. hordei (Bgh) conidiospores	not applicable
PRJNA432492		SRR6687616	SRX3663753	SRP132475	2018-10-24T00:00:00Z	ILLUMINA	Illumina HiSeq 2500	PAIRED	Oligo-dT	TRANSCRIPTOMIC	10105720816	4706730555	2 weeks	the first or second leaves	Hordeum vulgare	spontaneum	B1K-07-02	not applicable	FT021	2629_T_FT021	Asia	Israel	Israel	not applicable	SRR6687616		16-55 hours after inoculation with Blumeria graminis f. sp. hordei (Bgh) conidiospores	not applicable
PRJNA432492		SRR6687617	SRX3663752	SRP132475	2018-10-24T00:00:00Z	ILLUMINA	Illumina HiSeq 2500	PAIRED	Oligo-dT	TRANSCRIPTOMIC	9161420639	4253383422	2 weeks	the first or second leaves	Hordeum vulgare	spontaneum	HID-308	not applicable	FT353	2629_S_FT353	Asia	Iran	Iran	not applicable	SRR6687617		16-56 hours after inoculation with Blumeria graminis f. sp. hordei (Bgh) conidiospores	not applicable
PRJNA432492		SRR6687618	SRX3663751	SRP132475	2018-10-24T00:00:00Z	ILLUMINA	Illumina HiSeq 2500	PAIRED	Oligo-dT	TRANSCRIPTOMIC	9607517439	4482326064	2 weeks	the first or second leaves	Hordeum vulgare	spontaneum	HP-15-1	not applicable	FT458	2629_R_FT458	Asia	Turkey	Turkey	not applicable	SRR6687618		16-57 hours after inoculation with Blumeria graminis f. sp. hordei (Bgh) conidiospores	not applicable
PRJNA432492		SRR6687619	SRX3663750	SRP132475	2018-10-24T00:00:00Z	ILLUMINA	Illumina HiSeq 2500	PAIRED	Oligo-dT	TRANSCRIPTOMIC	10891854258	4998465426	2 weeks	the first or second leaves	Hordeum vulgare	spontaneum	B1K-28-10	not applicable	FT120	2629_N_FT120	Asia	Israel	Israel	not applicable	SRR6687619		16-58 hours after inoculation with Blumeria graminis f. sp. hordei (Bgh) conidiospores	not applicable
PRJNA432492		SRR6687620	SRX3663749	SRP132475	2018-10-24T00:00:00Z	ILLUMINA	Illumina HiSeq 2500	PAIRED	Oligo-dT	TRANSCRIPTOMIC	9125524057	4096922031	2 weeks	the first or second leaves	Hordeum vulgare	spontaneum	B1K-21-11	not applicable	FT087	2398_F_FT087	Asia	Israel	Israel	not applicable	SRR6687620		16-59 hours after inoculation with Blumeria graminis f. sp. hordei (Bgh) conidiospores	not applicable
PRJNA432492		SRR6687621	SRX3663748	SRP132475	2018-10-24T00:00:00Z	ILLUMINA	Illumina HiSeq 2500	PAIRED	Oligo-dT	TRANSCRIPTOMIC	10551640561	4997349518	2 weeks	the first or second leaves	Hordeum vulgare	spontaneum	B1K-15-07	not applicable	FT057	2629_W_FT057	Asia	Israel	Israel	not applicable	SRR6687621		16-60 hours after inoculation with Blumeria graminis f. sp. hordei (Bgh) conidiospores	not applicable
PRJNA432492		SRR6687622	SRX3663747	SRP132475	2018-10-24T00:00:00Z	ILLUMINA	Illumina HiSeq 2500	PAIRED	Oligo-dT	TRANSCRIPTOMIC	9308483302	4280521491	2 weeks	the first or second leaves	Hordeum vulgare	spontaneum	B1K-32-08	not applicable	FT138	2629_V_FT138	Asia	Israel	Israel	not applicable	SRR6687622		16-61 hours after inoculation with Blumeria graminis f. sp. hordei (Bgh) conidiospores	not applicable
PRJNA432492		SRR6687623	SRX3663746	SRP132475	2018-10-24T00:00:00Z	ILLUMINA	Illumina HiSeq 2500	PAIRED	Oligo-dT	TRANSCRIPTOMIC	9489501287	4355578200	2 weeks	the first or second leaves	Hordeum vulgare	spontaneum	HID-65	not applicable	FT256	2629_B_FT256	Asia	Turkey	Turkey	not applicable	SRR6687623		16-62 hours after inoculation with Blumeria graminis f. sp. hordei (Bgh) conidiospores	not applicable
PRJNA432492		SRR6687624	SRX3663745	SRP132475	2018-10-24T00:00:00Z	ILLUMINA	Illumina HiSeq 2500	PAIRED	Oligo-dT	TRANSCRIPTOMIC	9853107894	4653784433	2 weeks	the first or second leaves	Hordeum vulgare	spontaneum	B1K-12-06	not applicable	FT045	2629_A_FT045	Asia	Israel	Israel	not applicable	SRR6687624		16-63 hours after inoculation with Blumeria graminis f. sp. hordei (Bgh) conidiospores	not applicable
PRJNA432492		SRR6687625	SRX3663744	SRP132475	2018-10-24T00:00:00Z	ILLUMINA	Illumina HiSeq 2500	PAIRED	Oligo-dT	TRANSCRIPTOMIC	9679110669	4475606735	2 weeks	the first or second leaves	Hordeum vulgare	spontaneum	HID-104	not applicable	FT271	2629_AA_FT271	Asia	Syria	Syria	not applicable	SRR6687625		16-64 hours after inoculation with Blumeria graminis f. sp. hordei (Bgh) conidiospores	not applicable
PRJNA432492		SRR6687627	SRX3663742	SRP132475	2018-10-24T00:00:00Z	ILLUMINA	Illumina HiSeq 2500	PAIRED	Oligo-dT	TRANSCRIPTOMIC	9991530336	4693018195	2 weeks	the first or second leaves	Hordeum vulgare	spontaneum	HID-213	not applicable	FT313	2629_AC_FT313	Asia	Israel	Israel	not applicable	SRR6687627		16-65 hours after inoculation with Blumeria graminis f. sp. hordei (Bgh) conidiospores	not applicable
PRJNA432492		SRR6687628	SRX3663741	SRP132475	2018-10-24T00:00:00Z	ILLUMINA	Illumina HiSeq 2500	PAIRED	Oligo-dT	TRANSCRIPTOMIC	9816680472	4599529630	2 weeks	the first or second leaves	Hordeum vulgare	spontaneum	HID-302	not applicable	FT349	2629_AB_FT349	Asia	Iran	Iran	not applicable	SRR6687628		16-66 hours after inoculation with Blumeria graminis f. sp. hordei (Bgh) conidiospores	not applicable
PRJNA432492		SRR6687633	SRX3663736	SRP132475	2018-10-24T00:00:00Z	ILLUMINA	Illumina HiSeq 2500	PAIRED	Oligo-dT	TRANSCRIPTOMIC	10704503996	5033732420	2 weeks	the first or second leaves	Hordeum vulgare	spontaneum	B1K-11-05	not applicable	FT041	2629_P_FT041	Asia	Israel	Israel	not applicable	SRR6687633		16-67 hours after inoculation with Blumeria graminis f. sp. hordei (Bgh) conidiospores	not applicable
PRJNA432492		SRR6687634	SRX3663735	SRP132475	2018-10-24T00:00:00Z	ILLUMINA	Illumina HiSeq 2500	PAIRED	Oligo-dT	TRANSCRIPTOMIC	10745686754	5089299356	2 weeks	the first or second leaves	Hordeum vulgare	spontaneum	HID-137	not applicable	FT281	2629_X_FT281	Asia	Turkey	Turkey	not applicable	SRR6687634		16-68 hours after inoculation with Blumeria graminis f. sp. hordei (Bgh) conidiospores	not applicable
PRJNA261456	Transcriptome profiling reveals mosaic genomic origins of modern cultivated barley	SRR1087917	SRX414465	SRP047334	2014-09-19T00:00:00Z	ILLUMINA	Illumina HiSeq 2000	PAIRED	PolyA	TRANSCRIPTOMIC	2651580200	1903850380	not applicable	not applicable	Hordeum vulgare	not applicable	not applicable	not applicable	Padanggamu	C184	not applicable	not applicable	not applicable	not applicable	SRR1087917	Hordeum vulgare Transcriptome or Gene expression	not applicable	not applicable
PRJNA261456		SRR1087920	SRX414475	SRP047334	2014-09-19T00:00:00Z	ILLUMINA	Illumina HiSeq 2000	PAIRED	PolyA	TRANSCRIPTOMIC	2067314400	1483654763	not applicable	not applicable	Hordeum vulgare	not applicable	not applicable	not applicable	Beiqing5	C186	not applicable	not applicable	not applicable	not applicable	SRR1087920		not applicable	not applicable
PRJNA261456		SRR1087921	SRX414476	SRP047334	2014-09-19T00:00:00Z	ILLUMINA	Illumina HiSeq 2000	PAIRED	PolyA	TRANSCRIPTOMIC	2049404400	1467646562	not applicable	not applicable	Hordeum vulgare	not applicable	not applicable	not applicable	Himala2	C187	not applicable	not applicable	not applicable	not applicable	SRR1087921		not applicable	not applicable
PRJNA261456		SRR1087922	SRX414477	SRP047334	2014-09-19T00:00:00Z	ILLUMINA	Illumina HiSeq 2000	PAIRED	PolyA	TRANSCRIPTOMIC	1992032800	1427261563	not applicable	not applicable	Hordeum vulgare	not applicable	not applicable	not applicable	TX9425	C188	not applicable	not applicable	not applicable	not applicable	SRR1087922		not applicable	not applicable
PRJNA261456		SRR1087923	SRX414480	SRP047334	2014-09-19T00:00:00Z	ILLUMINA	Illumina HiSeq 2000	PAIRED	PolyA	TRANSCRIPTOMIC	2767623200	1987790001	not applicable	not applicable	Hordeum vulgare	not applicable	not applicable	not applicable	Franka	C190	not applicable	not applicable	not applicable	not applicable	SRR1087923		not applicable	not applicable
PRJNA261456		SRR1087924	SRX414479	SRP047334	2014-09-19T00:00:00Z	ILLUMINA	Illumina HiSeq 2000	PAIRED	PolyA	TRANSCRIPTOMIC	2715837400	1947133040	not applicable	not applicable	Hordeum vulgare	not applicable	not applicable	not applicable	Esterel	C189	not applicable	not applicable	not applicable	not applicable	SRR1087924		not applicable	not applicable
PRJNA261456		SRR1087925	SRX414481	SRP047334	2014-09-19T00:00:00Z	ILLUMINA	Illumina HiSeq 2000	PAIRED	PolyA	TRANSCRIPTOMIC	2744187000	1964073756	not applicable	not applicable	Hordeum vulgare	not applicable	not applicable	not applicable	Alexis	C192	not applicable	not applicable	not applicable	not applicable	SRR1087925		not applicable	not applicable
PRJNA261456		SRR1087926	SRX414482	SRP047334	2014-09-19T00:00:00Z	ILLUMINA	Illumina HiSeq 2000	PAIRED	PolyA	TRANSCRIPTOMIC	2554868600	1832072495	not applicable	not applicable	Hordeum vulgare	not applicable	not applicable	not applicable	AmagiNijo	C193	not applicable	not applicable	not applicable	not applicable	SRR1087926		not applicable	not applicable
PRJNA261456		SRR1087927	SRX414483	SRP047334	2014-09-19T00:00:00Z	ILLUMINA	Illumina HiSeq 2000	PAIRED	PolyA	TRANSCRIPTOMIC	3270844000	2321278261	not applicable	not applicable	Hordeum vulgare	spontaneum	not applicable	not applicable	XZ2	W1	not applicable	not applicable	not applicable	not applicable	SRR1087927		not applicable	not applicable
PRJNA261456		SRR1087928	SRX414484	SRP047334	2014-09-19T00:00:00Z	ILLUMINA	Illumina HiSeq 2000	PAIRED	PolyA	TRANSCRIPTOMIC	3351951800	2392030980	not applicable	not applicable	Hordeum vulgare	spontaneum	not applicable	not applicable	XZ12	W2	not applicable	not applicable	not applicable	not applicable	SRR1087928		not applicable	not applicable
PRJNA261456		SRR1087929	SRX414485	SRP047334	2014-09-19T00:00:00Z	ILLUMINA	Illumina HiSeq 2000	PAIRED	PolyA	TRANSCRIPTOMIC	3117633200	2225723623	not applicable	not applicable	Hordeum vulgare	spontaneum	not applicable	not applicable	XZ15	W3	not applicable	not applicable	not applicable	not applicable	SRR1087929		not applicable	not applicable
PRJNA261456		SRR1087930	SRX414486	SRP047334	2014-09-19T00:00:00Z	ILLUMINA	Illumina HiSeq 2000	PAIRED	PolyA	TRANSCRIPTOMIC	3109215200	2216349204	not applicable	not applicable	Hordeum vulgare	spontaneum	not applicable	not applicable	XZ21	W4	not applicable	not applicable	not applicable	not applicable	SRR1087930		not applicable	not applicable
PRJNA261456		SRR1087931	SRX414487	SRP047334	2014-09-19T00:00:00Z	ILLUMINA	Illumina HiSeq 2000	PAIRED	PolyA	TRANSCRIPTOMIC	3815050200	2704786322	not applicable	not applicable	Hordeum vulgare	spontaneum	not applicable	not applicable	XZ174	W5	not applicable	not applicable	not applicable	not applicable	SRR1087931		not applicable	not applicable
PRJNA261456		SRR1087932	SRX414488	SRP047334	2014-09-19T00:00:00Z	ILLUMINA	Illumina HiSeq 2000	PAIRED	PolyA	TRANSCRIPTOMIC	3861414400	2745958812	not applicable	not applicable	Hordeum vulgare	spontaneum	not applicable	not applicable	XZ181	W6	not applicable	not applicable	not applicable	not applicable	SRR1087932		not applicable	not applicable
PRJNA261456		SRR1087933	SRX414489	SRP047334	2014-09-19T00:00:00Z	ILLUMINA	Illumina HiSeq 2000	PAIRED	PolyA	TRANSCRIPTOMIC	3591246400	2557689081	not applicable	not applicable	Hordeum vulgare	spontaneum	not applicable	not applicable	ECI-2-0	W35	not applicable	not applicable	not applicable	not applicable	SRR1087933		not applicable	not applicable
PRJNA261456		SRR1087934	SRX414490	SRP047334	2014-09-19T00:00:00Z	ILLUMINA	Illumina HiSeq 2000	PAIRED	PolyA	TRANSCRIPTOMIC	4251555400	3024471831	not applicable	not applicable	Hordeum vulgare	spontaneum	not applicable	not applicable	Tabigha-B-63	W36	not applicable	not applicable	not applicable	not applicable	SRR1087934		not applicable	not applicable
PRJNA261456		SRR1087935	SRX414491	SRP047334	2014-09-19T00:00:00Z	ILLUMINA	Illumina HiSeq 2000	PAIRED	PolyA	TRANSCRIPTOMIC	3490105200	2478352078	not applicable	not applicable	Hordeum vulgare	spontaneum	not applicable	not applicable	Iran-6-26	W37	not applicable	not applicable	not applicable	not applicable	SRR1087935		not applicable	not applicable
PRJNA261456		SRR1087936	SRX414492	SRP047334	2014-09-19T00:00:00Z	ILLUMINA	Illumina HiSeq 2000	PAIRED	PolyA	TRANSCRIPTOMIC	3882007200	2759084719	not applicable	not applicable	Hordeum vulgare	spontaneum	not applicable	not applicable	Turkey-19-24	W73	not applicable	not applicable	not applicable	not applicable	SRR1087936		not applicable	not applicable
PRJNA261456		SRR1087937	SRX414493	SRP047334	2014-09-19T00:00:00Z	ILLUMINA	Illumina HiSeq 2000	PAIRED	PolyA	TRANSCRIPTOMIC	2707150400	1942446882	not applicable	not applicable	Hordeum vulgare	spontaneum	not applicable	not applicable	ECI-6-0	W181	not applicable	not applicable	not applicable	not applicable	SRR1087937		not applicable	not applicable
PRJNA261456		SRR1087938	SRX414494	SRP047334	2014-09-19T00:00:00Z	ILLUMINA	Illumina HiSeq 2000	PAIRED	PolyA	TRANSCRIPTOMIC	3078027800	2208508973	not applicable	not applicable	Hordeum vulgare	spontaneum	not applicable	not applicable	Tabigha-T-0	W182	not applicable	not applicable	not applicable	not applicable	SRR1087938		not applicable	not applicable
PRJNA261456		SRR1084227	SRX405105	SRP047334	2014-09-19T00:00:00Z	ILLUMINA	Illumina HiSeq 2000	PAIRED	PolyA	TRANSCRIPTOMIC	2448189400	1752223275	not applicable	not applicable	Hordeum vulgare	not applicable	not applicable	not applicable	Yiwuerleng	C183	not applicable	not applicable	not applicable	not applicable	SRR1084227		not applicable	not applicable
PRJEB4947	A walk on the wild side: mining wild wheat and barley collections for rust resistance genes	ERR367936	ERX340612	ERP004285	2014-01-17T00:00:00Z	ILLUMINA	Illumina Genome Analyzer II	SINGLE	cDNA	TRANSCRIPTOMIC	2032591196	1369655727	not applicable	embryo	Hordeum vulgare	spontaneum	not applicable	not applicable	WDBC016	WDBC016	not applicable	not applicable	not applicable	not applicable	ERR367936	Illumina sequencing of RNA from 14 wild barley samples (Hordeum spontaneum)	not applicable	not applicable
PRJEB4947		ERR367937	ERX340613	ERP004285	2014-01-17T00:00:00Z	ILLUMINA	Illumina Genome Analyzer II	SINGLE	cDNA	TRANSCRIPTOMIC	1859181920	1214962311	not applicable	embryo	Hordeum vulgare	spontaneum	not applicable	not applicable	WDBC032	WDBC032	not applicable	not applicable	not applicable	not applicable	ERR367937		not applicable	not applicable
PRJEB4947		ERR367938	ERX340614	ERP004285	2014-01-17T00:00:00Z	ILLUMINA	Illumina Genome Analyzer II	SINGLE	cDNA	TRANSCRIPTOMIC	1929178452	1370099019	not applicable	embryo	Hordeum vulgare	spontaneum	not applicable	not applicable	WDBC035	WDBC035	not applicable	not applicable	not applicable	not applicable	ERR367938		not applicable	not applicable
PRJEB4947		ERR367939	ERX340615	ERP004285	2014-01-17T00:00:00Z	ILLUMINA	Illumina Genome Analyzer II	SINGLE	cDNA	TRANSCRIPTOMIC	2088217648	1429205470	not applicable	embryo	Hordeum vulgare	spontaneum	not applicable	not applicable	WDBC115	WDBC115	not applicable	not applicable	not applicable	not applicable	ERR367939		not applicable	not applicable
PRJEB4947		ERR367940	ERX340616	ERP004285	2014-01-18T00:00:00Z	ILLUMINA	Illumina Genome Analyzer II	SINGLE	cDNA	TRANSCRIPTOMIC	2599258900	2174712785	not applicable	embryo	Hordeum vulgare	spontaneum	not applicable	not applicable	WDBC142	WDBC142	not applicable	not applicable	not applicable	not applicable	ERR367940		not applicable	not applicable
PRJEB4947		ERR367941	ERX340617	ERP004285	2014-01-18T00:00:00Z	ILLUMINA	Illumina Genome Analyzer II	SINGLE	cDNA	TRANSCRIPTOMIC	2663924412	2241523454	not applicable	embryo	Hordeum vulgare	spontaneum	not applicable	not applicable	WDBC170	WDBC170	not applicable	not applicable	not applicable	not applicable	ERR367941		not applicable	not applicable
PRJEB4947		ERR367942	ERX340618	ERP004285	2014-01-17T00:00:00Z	ILLUMINA	Illumina Genome Analyzer II	SINGLE	cDNA	TRANSCRIPTOMIC	1682649272	1129206139	not applicable	embryo	Hordeum vulgare	spontaneum	not applicable	not applicable	WDBC173	WDBC173	not applicable	not applicable	not applicable	not applicable	ERR367942		not applicable	not applicable
PRJEB4947		ERR367943	ERX340619	ERP004285	2014-01-17T00:00:00Z	ILLUMINA	Illumina Genome Analyzer II	SINGLE	cDNA	TRANSCRIPTOMIC	1687224852	1125598188	not applicable	embryo	Hordeum vulgare	spontaneum	not applicable	not applicable	WDBC182	WDBC182	not applicable	not applicable	not applicable	not applicable	ERR367943		not applicable	not applicable
PRJEB4947		ERR367944	ERX340620	ERP004285	2014-01-18T00:00:00Z	ILLUMINA	Illumina Genome Analyzer II	SINGLE	cDNA	TRANSCRIPTOMIC	2631669784	2206451416	not applicable	embryo	Hordeum vulgare	spontaneum	not applicable	not applicable	WDBC227	WDBC227	not applicable	not applicable	not applicable	not applicable	ERR367944		not applicable	not applicable
PRJEB4947		ERR367945	ERX340621	ERP004285	2014-01-17T00:00:00Z	ILLUMINA	Illumina Genome Analyzer II	SINGLE	cDNA	TRANSCRIPTOMIC	2036134240	1587105682	not applicable	embryo	Hordeum vulgare	spontaneum	not applicable	not applicable	WDBC255	WDBC255	not applicable	not applicable	not applicable	not applicable	ERR367945		not applicable	not applicable
PRJEB4947		ERR367946	ERX340622	ERP004285	2014-01-18T00:00:00Z	ILLUMINA	Illumina Genome Analyzer II	SINGLE	cDNA	TRANSCRIPTOMIC	2569541456	2215944882	not applicable	embryo	Hordeum vulgare	spontaneum	not applicable	not applicable	WDBC307	WDBC307	not applicable	not applicable	not applicable	not applicable	ERR367946		not applicable	not applicable
PRJEB4947		ERR367947	ERX340623	ERP004285	2014-01-18T00:00:00Z	ILLUMINA	Illumina Genome Analyzer II	SINGLE	cDNA	TRANSCRIPTOMIC	2625477836	2229377454	not applicable	embryo	Hordeum vulgare	spontaneum	not applicable	not applicable	WDBC319	WDBC319	not applicable	not applicable	not applicable	not applicable	ERR367947		not applicable	not applicable
PRJEB4947		ERR367948	ERX340624	ERP004285	2014-01-17T00:00:00Z	ILLUMINA	Illumina Genome Analyzer II	SINGLE	cDNA	TRANSCRIPTOMIC	1739363436	1186145397	not applicable	embryo	Hordeum vulgare	spontaneum	not applicable	not applicable	WDBC336	WDBC336	not applicable	not applicable	not applicable	not applicable	ERR367948		not applicable	not applicable
PRJEB4947		ERR367949	ERX340625	ERP004285	2014-01-17T00:00:00Z	ILLUMINA	Illumina Genome Analyzer II	SINGLE	cDNA	TRANSCRIPTOMIC	1665450092	1140728803	not applicable	embryo	Hordeum vulgare	spontaneum	not applicable	not applicable	WDBC344	WDBC344	not applicable	not applicable	not applicable	not applicable	ERR367949		not applicable	not applicable
PRJNA679445	Cuticular transpiration is not affected by enhanced wax and cutin amounts in response to osmotic stress in barley	SRR13084408	SRX9531121	SRP293223	2020-11-19T00:00:00Z	ILLUMINA	Illumina HiSeq 4000	PAIRED	unspecified	TRANSCRIPTOMIC	2947206000	1254017225	14 days	Leaf 2	Hordeum vulgare	spontaneum	ICB181243	not applicable	P-K-R2	P-K-R2	uncalculated	uncalculated	not applicable	not applicable	SRR13084408	sequencing of wild and cultivated barley leaves under osmotic stress sensed by roots	control	replicate 2
PRJNA679445		SRR13084409	SRX9531120	SRP293223	2020-11-19T00:00:00Z	ILLUMINA	Illumina HiSeq 4000	PAIRED	unspecified	TRANSCRIPTOMIC	3573243200	1488728741	14 days	Leaf 2	Hordeum vulgare	spontaneum	ICB181243	not applicable	P-K-R1	P-K-R1	uncalculated	uncalculated	not applicable	not applicable	SRR13084409		control	replicate 1
PRJNA679445		SRR13084410	SRX9531119	SRP293223	2020-11-19T00:00:00Z	ILLUMINA	Illumina HiSeq 4000	PAIRED	unspecified	TRANSCRIPTOMIC	2966789000	1245743172	14 days	Leaf 2	Hordeum vulgare	vulgare	Scarlett	not applicable	Sc-S-R4	Sc-S-R4	uncalculated	uncalculated	not applicable	not applicable	SRR13084410		-0.8 MPa osmotic stress	replicate 4
PRJNA679445		SRR13084411	SRX9531118	SRP293223	2020-11-19T00:00:00Z	ILLUMINA	Illumina HiSeq 4000	PAIRED	unspecified	TRANSCRIPTOMIC	3613852000	1547391036	14 days	Leaf 2	Hordeum vulgare	vulgare	Scarlett	not applicable	Sc-S-R3	Sc-S-R3	uncalculated	uncalculated	not applicable	not applicable	SRR13084411		-0.8 MPa osmotic stress	replicate 3
PRJNA679445		SRR13084412	SRX9531117	SRP293223	2020-11-19T00:00:00Z	ILLUMINA	Illumina HiSeq 4000	PAIRED	unspecified	TRANSCRIPTOMIC	3327293800	1422370357	14 days	Leaf 2	Hordeum vulgare	vulgare	Scarlett	not applicable	Sc-S-R2	Sc-S-R2	uncalculated	uncalculated	not applicable	not applicable	SRR13084412		-0.8 MPa osmotic stress	replicate 2
PRJNA679445		SRR13084413	SRX9531116	SRP293223	2020-11-19T00:00:00Z	ILLUMINA	Illumina HiSeq 4000	PAIRED	unspecified	TRANSCRIPTOMIC	4037820400	1670949856	14 days	Leaf 2	Hordeum vulgare	vulgare	Scarlett	not applicable	Sc-S-R1	Sc-S-R1	uncalculated	uncalculated	not applicable	not applicable	SRR13084413		-0.8 MPa osmotic stress	replicate 1
PRJNA679445		SRR13084414	SRX9531115	SRP293223	2020-11-19T00:00:00Z	ILLUMINA	Illumina HiSeq 4000	PAIRED	unspecified	TRANSCRIPTOMIC	3266878200	1483039891	14 days	Leaf 2	Hordeum vulgare	vulgare	Scarlett	not applicable	Sc-K-R4	Sc-K-R4	uncalculated	uncalculated	not applicable	not applicable	SRR13084414		control	replicate 4
PRJNA679445		SRR13084415	SRX9531114	SRP293223	2020-11-19T00:00:00Z	ILLUMINA	Illumina HiSeq 4000	PAIRED	unspecified	TRANSCRIPTOMIC	3551355200	1511639860	14 days	Leaf 2	Hordeum vulgare	vulgare	Scarlett	not applicable	Sc-K-R3	Sc-K-R3	uncalculated	uncalculated	not applicable	not applicable	SRR13084415		control	replicate 3
PRJNA679445		SRR13084416	SRX9531113	SRP293223	2020-11-19T00:00:00Z	ILLUMINA	Illumina HiSeq 4000	PAIRED	unspecified	TRANSCRIPTOMIC	3904349000	1610437956	14 days	Leaf 2	Hordeum vulgare	spontaneum	ICB181243	not applicable	P-S-R4	P-S-R4	uncalculated	uncalculated	not applicable	not applicable	SRR13084416		-0.8 MPa osmotic stress	replicate 4
PRJNA679445		SRR13084417	SRX9531112	SRP293223	2020-11-19T00:00:00Z	ILLUMINA	Illumina HiSeq 4000	PAIRED	unspecified	TRANSCRIPTOMIC	4061076600	1659211493	14 days	Leaf 2	Hordeum vulgare	spontaneum	ICB181243	not applicable	P-S-R3	P-S-R3	uncalculated	uncalculated	not applicable	not applicable	SRR13084417		-0.8 MPa osmotic stress	replicate 3
PRJNA679445		SRR13084418	SRX9531111	SRP293223	2020-11-19T00:00:00Z	ILLUMINA	Illumina HiSeq 4000	PAIRED	unspecified	TRANSCRIPTOMIC	3088020400	1405534214	14 days	Leaf 2	Hordeum vulgare	spontaneum	ICB181243	not applicable	P-S-R2	P-S-R2	uncalculated	uncalculated	not applicable	not applicable	SRR13084418		-0.8 MPa osmotic stress	replicate 2
PRJNA679445		SRR13084419	SRX9531110	SRP293223	2020-11-19T00:00:00Z	ILLUMINA	Illumina HiSeq 4000	PAIRED	unspecified	TRANSCRIPTOMIC	3815039400	1579838659	14 days	Leaf 2	Hordeum vulgare	spontaneum	ICB181243	not applicable	P-S-R1	P-S-R1	uncalculated	uncalculated	not applicable	not applicable	SRR13084419		-0.8 MPa osmotic stress	replicate 1
PRJNA679445		SRR13084420	SRX9531109	SRP293223	2020-11-19T00:00:00Z	ILLUMINA	Illumina HiSeq 4000	PAIRED	unspecified	TRANSCRIPTOMIC	3625243200	1504291771	14 days	Leaf 2	Hordeum vulgare	spontaneum	ICB181243	not applicable	P-K-R4	P-K-R4	uncalculated	uncalculated	not applicable	not applicable	SRR13084420		control	replicate 4
PRJNA679445		SRR13084421	SRX9531108	SRP293223	2020-11-19T00:00:00Z	ILLUMINA	Illumina HiSeq 4000	PAIRED	unspecified	TRANSCRIPTOMIC	4148563600	1740198554	14 days	Leaf 2	Hordeum vulgare	spontaneum	ICB181243	not applicable	P-K-R3	P-K-R3	uncalculated	uncalculated	not applicable	not applicable	SRR13084421		control	replicate 3
PRJNA679445		SRR13084422	SRX9531107	SRP293223	2020-11-19T00:00:00Z	ILLUMINA	Illumina HiSeq 4000	PAIRED	unspecified	TRANSCRIPTOMIC	3253691200	1357150694	14 days	Leaf 2	Hordeum vulgare	vulgare	Scarlett	not applicable	Sc-K-R2	Sc-K-R2	uncalculated	uncalculated	not applicable	not applicable	SRR13084422		control	replicate 2
PRJNA679445		SRR13084423	SRX9531106	SRP293223	2020-11-19T00:00:00Z	ILLUMINA	Illumina HiSeq 4000	PAIRED	unspecified	TRANSCRIPTOMIC	2898323000	1206852070	14 days	Leaf 2	Hordeum vulgare	vulgare	Scarlett	not applicable	Sc-K-R1	Sc-K-R1	uncalculated	uncalculated	not applicable	not applicable	SRR13084423		control	replicate 1
PRJNA491382	Overexpression of HvAKT1 improves drought tolerance in barley by regulating root ion homeostasis and ROS and NO signaling	SRR7853508	SRX4704172	SRP161914	2019-10-16T00:00:00Z	ILLUMINA	Illumina HiSeq 2500	PAIRED	RANDOM PCR	TRANSCRIPTOMIC	6543672000	2649607806	Seedling	LEAF EPIDERMAL CELLS	Hordeum vulgare	spontaneum	X54	not applicable	X54-T1	4	Asia	China	China	not applicable	SRR7853508	Transcriptome analysis of barley epidermal cells under drought stresses	Drought	not applicable
PRJNA491382		SRR7853509	SRX4704171	SRP161914	2019-10-16T00:00:00Z	ILLUMINA	Illumina HiSeq 2500	PAIRED	RANDOM PCR	TRANSCRIPTOMIC	6549407400	2648625763	Seedling	LEAF EPIDERMAL CELLS	Hordeum vulgare	spontaneum	X54	not applicable	X54-C1	3	Asia	China	China	not applicable	SRR7853509		Control	not applicable
PRJNA491382		SRR7853510	SRX4704170	SRP161914	2019-10-16T00:00:00Z	ILLUMINA	Illumina HiSeq 2500	PAIRED	RANDOM PCR	TRANSCRIPTOMIC	6546230000	2678083310	Seedling	LEAF EPIDERMAL CELLS	Hordeum vulgare	spontaneum	X5	not applicable	X5-T1	2	Asia	China	China	not applicable	SRR7853510		Drought	not applicable
PRJNA491382		SRR7853511	SRX4704169	SRP161914	2019-10-16T00:00:00Z	ILLUMINA	Illumina HiSeq 2500	PAIRED	RANDOM PCR	TRANSCRIPTOMIC	6546798000	2672126478	Seedling	LEAF EPIDERMAL CELLS	Hordeum vulgare	spontaneum	X5	not applicable	X5-C1	1	Asia	China	China	not applicable	SRR7853511		Control	not applicable
PRJNA665933	Multi-Omics Analysis Reveals the Mechanism Underlying the Edaphic Adaptation in Wild Barley at Evolution Slope (Tabigha)	SRR12720034	SRX9198832	SRP285505	2022-06-11T00:00:00Z	ILLUMINA	Illumina HiSeq 4000	PAIRED	cDNA	TRANSCRIPTOMIC	9481365828	2905595687	17 days	Root	Hordeum vulgare	spontaneum	Basalt76	not applicable	Basalt 76 root control 1	Barley_M660-01-T10	Asia	China	China:Hangzhou	not applicable	SRR12720034	transcriptome analysis of leaves and roots in 10 wild barley from Tabigha Evolution Slope	wild barley accessions inhabiting Basalt soil	1
PRJNA665933		SRR12720036	SRX9198830	SRP285505	2022-06-11T00:00:00Z	ILLUMINA	Illumina HiSeq 4000	PAIRED	cDNA	TRANSCRIPTOMIC	7341366886	2208026591	17 days	Root	Hordeum vulgare	spontaneum	Basalt60	not applicable	Basalt 60 root control 2	Barley_M660-01-T08	Asia	China	China:Hangzhou	not applicable	SRR12720036		wild barley accessions inhabiting Basalt soil	2
PRJNA665933		SRR12720037	SRX9198829	SRP285505	2022-06-11T00:00:00Z	ILLUMINA	Illumina HiSeq 4000	PAIRED	cDNA	TRANSCRIPTOMIC	6988794358	2103166435	17 days	Root	Hordeum vulgare	spontaneum	Basalt60	not applicable	Basalt 60 root control 1	Barley_M660-01-T07	Asia	China	China:Hangzhou	not applicable	SRR12720037		wild barley accessions inhabiting Basalt soil	1
PRJNA665933		SRR12720038	SRX9198828	SRP285505	2022-06-11T00:00:00Z	ILLUMINA	Illumina HiSeq 4000	PAIRED	cDNA	TRANSCRIPTOMIC	8695892820	2595152644	17 days	leaf	Hordeum vulgare	spontaneum	Terra Rossa169	not applicable	Terra Rossa 169 leaf control 3	Barley_M660-01-T90	Asia	China	China:Hangzhou	not applicable	SRR12720038		wild barley accessions inhabiting Terra Rossa soil	3
PRJNA665933		SRR12720040	SRX9198826	SRP285505	2022-06-11T00:00:00Z	ILLUMINA	Illumina HiSeq 4000	PAIRED	cDNA	TRANSCRIPTOMIC	7483946586	2249265828	17 days	leaf	Hordeum vulgare	spontaneum	Terra Rossa169	not applicable	Terra Rossa 169 leaf control 1	Barley_M660-01-T88	Asia	China	China:Hangzhou	not applicable	SRR12720040		wild barley accessions inhabiting Terra Rossa soil	1
PRJNA665933		SRR12720042	SRX9198824	SRP285505	2022-06-11T00:00:00Z	ILLUMINA	Illumina HiSeq 4000	PAIRED	cDNA	TRANSCRIPTOMIC	8345811382	2518734109	17 days	leaf	Hordeum vulgare	spontaneum	Terra Rossa166	not applicable	Terra Rossa 166 leaf control 2	Barley_M660-01-T86	Asia	China	China:Hangzhou	not applicable	SRR12720042		wild barley accessions inhabiting Terra Rossa soil	2
PRJNA665933		SRR12720047	SRX9198819	SRP285505	2022-06-11T00:00:00Z	ILLUMINA	Illumina HiSeq 4000	PAIRED	cDNA	TRANSCRIPTOMIC	7854345338	2367867847	17 days	leaf	Hordeum vulgare	spontaneum	Terra Rossa110	not applicable	Terra Rossa 110 leaf control 3	Barley_M660-01-T81	Asia	China	China:Hangzhou	not applicable	SRR12720047		wild barley accessions inhabiting Terra Rossa soil	3
PRJNA665933		SRR12720048	SRX9198818	SRP285505	2022-06-11T00:00:00Z	ILLUMINA	Illumina HiSeq 4000	PAIRED	cDNA	TRANSCRIPTOMIC	7040055874	2129967472	17 days	Root	Hordeum vulgare	spontaneum	Basalt59	not applicable	Basalt 59 root control 3	Barley_M660-01-T06	Asia	China	China:Hangzhou	not applicable	SRR12720048		wild barley accessions inhabiting Basalt soil	3
PRJNA665933		SRR12720051	SRX9198815	SRP285505	2022-06-11T00:00:00Z	ILLUMINA	Illumina HiSeq 4000	PAIRED	cDNA	TRANSCRIPTOMIC	8418557460	2550912147	17 days	leaf	Hordeum vulgare	spontaneum	Terra Rossa109	not applicable	Terra Rossa 109 leaf control 3	Barley_M660-01-T78	Asia	China	China:Hangzhou	not applicable	SRR12720051		wild barley accessions inhabiting Terra Rossa soil	3
PRJNA665933		SRR12720055	SRX9198811	SRP285505	2022-06-11T00:00:00Z	ILLUMINA	Illumina HiSeq 4000	PAIRED	cDNA	TRANSCRIPTOMIC	8939934630	2706003576	17 days	leaf	Hordeum vulgare	spontaneum	Basalt99	not applicable	Basalt 99 leaf control 2	Barley_M660-01-T74	Asia	China	China:Hangzhou	not applicable	SRR12720055		wild barley accessions inhabiting Basalt soil	2
PRJNA665933		SRR12720058	SRX9198808	SRP285505	2022-06-11T00:00:00Z	ILLUMINA	Illumina HiSeq 4000	PAIRED	cDNA	TRANSCRIPTOMIC	7184229146	2169906834	17 days	leaf	Hordeum vulgare	spontaneum	Basalt76	not applicable	Basalt 76 leaf control 2	Barley_M660-01-T71	Asia	China	China:Hangzhou	not applicable	SRR12720058		wild barley accessions inhabiting Basalt soil	2
PRJNA665933		SRR12720059	SRX9198807	SRP285505	2022-06-11T00:00:00Z	ILLUMINA	Illumina HiSeq 4000	PAIRED	cDNA	TRANSCRIPTOMIC	6580470550	1982669736	17 days	Root	Hordeum vulgare	spontaneum	Basalt59	not applicable	Basalt 59 root control 2	Barley_M660-01-T05	Asia	China	China:Hangzhou	not applicable	SRR12720059		wild barley accessions inhabiting Basalt soil	2
PRJNA665933		SRR12720060	SRX9198806	SRP285505	2022-06-11T00:00:00Z	ILLUMINA	Illumina HiSeq 4000	PAIRED	cDNA	TRANSCRIPTOMIC	7052519522	2125080980	17 days	leaf	Hordeum vulgare	spontaneum	Basalt76	not applicable	Basalt 76 leaf control 1	Barley_M660-01-T70	Asia	China	China:Hangzhou	not applicable	SRR12720060		wild barley accessions inhabiting Basalt soil	1
PRJNA665933		SRR12720061	SRX9198805	SRP285505	2022-06-11T00:00:00Z	ILLUMINA	Illumina HiSeq 4000	PAIRED	cDNA	TRANSCRIPTOMIC	7921221360	2390098768	17 days	leaf	Hordeum vulgare	spontaneum	Basalt60	not applicable	Basalt 60 leaf control 3	Barley_M660-01-T69	Asia	China	China:Hangzhou	not applicable	SRR12720061		wild barley accessions inhabiting Basalt soil	3
PRJNA665933		SRR12720064	SRX9198802	SRP285505	2022-06-11T00:00:00Z	ILLUMINA	Illumina HiSeq 4000	PAIRED	cDNA	TRANSCRIPTOMIC	7868270866	2387438717	17 days	leaf	Hordeum vulgare	spontaneum	Basalt59	not applicable	Basalt 59 leaf control 3	Barley_M660-01-T66	Asia	China	China:Hangzhou	not applicable	SRR12720064		wild barley accessions inhabiting Basalt soil	3
PRJNA665933		SRR12720065	SRX9198801	SRP285505	2022-06-11T00:00:00Z	ILLUMINA	Illumina HiSeq 4000	PAIRED	cDNA	TRANSCRIPTOMIC	6675143046	2019163021	17 days	leaf	Hordeum vulgare	spontaneum	Basalt59	not applicable	Basalt 59 leaf control 2	Barley_M660-01-T65	Asia	China	China:Hangzhou	not applicable	SRR12720065		wild barley accessions inhabiting Basalt soil	2
PRJNA665933		SRR12720066	SRX9198800	SRP285505	2022-06-11T00:00:00Z	ILLUMINA	Illumina HiSeq 4000	PAIRED	cDNA	TRANSCRIPTOMIC	7216031028	2176680566	17 days	leaf	Hordeum vulgare	spontaneum	Basalt59	not applicable	Basalt 59 leaf control 1	Barley_M660-01-T64	Asia	China	China:Hangzhou	not applicable	SRR12720066		wild barley accessions inhabiting Basalt soil	1
PRJNA665933		SRR12720068	SRX9198798	SRP285505	2022-06-11T00:00:00Z	ILLUMINA	Illumina HiSeq 4000	PAIRED	cDNA	TRANSCRIPTOMIC	6869381478	2074507585	17 days	leaf	Hordeum vulgare	spontaneum	Basalt63	not applicable	Basalt 63 leaf control 2	Barley_M660-01-T62	Asia	China	China:Hangzhou	not applicable	SRR12720068		wild barley accessions inhabiting Basalt soil	2
PRJNA665933		SRR12720073	SRX9198793	SRP285505	2022-06-11T00:00:00Z	ILLUMINA	Illumina HiSeq 4000	PAIRED	cDNA	TRANSCRIPTOMIC	6416704382	1926874179	17 days	Root	Hordeum vulgare	spontaneum	Terra Rossa169	not applicable	Terra Rossa 169 root control 1	Barley_M660-01-T28	Asia	China	China:Hangzhou	not applicable	SRR12720073		wild barley accessions inhabiting Terra Rossa soil	1
PRJNA665933		SRR12720074	SRX9198792	SRP285505	2022-06-11T00:00:00Z	ILLUMINA	Illumina HiSeq 4000	PAIRED	cDNA	TRANSCRIPTOMIC	7386675318	2228087349	17 days	Root	Hordeum vulgare	spontaneum	Terra Rossa166	not applicable	Terra Rossa 166 root control 3	Barley_M660-01-T27	Asia	China	China:Hangzhou	not applicable	SRR12720074		wild barley accessions inhabiting Terra Rossa soil	3
PRJNA665933		SRR12720078	SRX9198788	SRP285505	2022-06-11T00:00:00Z	ILLUMINA	Illumina HiSeq 4000	PAIRED	cDNA	TRANSCRIPTOMIC	8274647486	2505708941	17 days	Root	Hordeum vulgare	spontaneum	Terra Rossa161	not applicable	Terra Rossa 161 root control 2	Barley_M660-01-T23	Asia	China	China:Hangzhou	not applicable	SRR12720078		wild barley accessions inhabiting Terra Rossa soil	2
PRJNA665933		SRR12720079	SRX9198787	SRP285505	2022-06-11T00:00:00Z	ILLUMINA	Illumina HiSeq 4000	PAIRED	cDNA	TRANSCRIPTOMIC	7137329088	2167071025	17 days	Root	Hordeum vulgare	spontaneum	Terra Rossa161	not applicable	Terra Rossa 161 root control 1	Barley_M660-01-T22	Asia	China	China:Hangzhou	not applicable	SRR12720079		wild barley accessions inhabiting Terra Rossa soil	1
PRJNA665933		SRR12720080	SRX9198786	SRP285505	2022-06-11T00:00:00Z	ILLUMINA	Illumina HiSeq 4000	PAIRED	cDNA	TRANSCRIPTOMIC	8345140332	2520133079	17 days	Root	Hordeum vulgare	spontaneum	Terra Rossa110	not applicable	Terra Rossa 110 root control 3	Barley_M660-01-T21	Asia	China	China:Hangzhou	not applicable	SRR12720080		wild barley accessions inhabiting Terra Rossa soil	3
PRJNA665933		SRR12720084	SRX9198782	SRP285505	2022-06-11T00:00:00Z	ILLUMINA	Illumina HiSeq 4000	PAIRED	cDNA	TRANSCRIPTOMIC	8563982440	2606602682	17 days	Root	Hordeum vulgare	spontaneum	Terra Rossa109	not applicable	Terra Rossa 109 root control 3	Barley_M660-01-T18	Asia	China	China:Hangzhou	not applicable	SRR12720084		wild barley accessions inhabiting Terra Rossa soil	3
PRJNA665933		SRR12720085	SRX9198781	SRP285505	2022-06-11T00:00:00Z	ILLUMINA	Illumina HiSeq 4000	PAIRED	cDNA	TRANSCRIPTOMIC	8521789916	2591653647	17 days	Root	Hordeum vulgare	spontaneum	Terra Rossa109	not applicable	Terra Rossa 109 root control 2	Barley_M660-01-T17	Asia	China	China:Hangzhou	not applicable	SRR12720085		wild barley accessions inhabiting Terra Rossa soil	2
PRJNA665933		SRR12720087	SRX9198779	SRP285505	2022-06-11T00:00:00Z	ILLUMINA	Illumina HiSeq 4000	PAIRED	cDNA	TRANSCRIPTOMIC	7933069150	2402747898	17 days	Root	Hordeum vulgare	spontaneum	Basalt99	not applicable	Basalt 99 root control 3	Barley_M660-01-T15	Asia	China	China:Hangzhou	not applicable	SRR12720087		wild barley accessions inhabiting Basalt soil	3
PRJNA665933		SRR12720088	SRX9198778	SRP285505	2022-06-11T00:00:00Z	ILLUMINA	Illumina HiSeq 4000	PAIRED	cDNA	TRANSCRIPTOMIC	8208237706	2504457496	17 days	Root	Hordeum vulgare	spontaneum	Basalt99	not applicable	Basalt 99 root control 2	Barley_M660-01-T14	Asia	China	China:Hangzhou	not applicable	SRR12720088		wild barley accessions inhabiting Basalt soil	2
PRJNA665933		SRR12720091	SRX9198775	SRP285505	2022-06-11T00:00:00Z	ILLUMINA	Illumina HiSeq 4000	PAIRED	cDNA	TRANSCRIPTOMIC	7107762640	2173626597	17 days	Root	Hordeum vulgare	spontaneum	Basalt76	not applicable	Basalt 76 root control 2	Barley_M660-01-T11	Asia	China	China:Hangzhou	not applicable	SRR12720091		wild barley accessions inhabiting Basalt soil	2
PRJNA665933		SRR12720035	SRX9198831	SRP285505	2022-06-11T00:00:00Z	ILLUMINA	Illumina HiSeq 4000	PAIRED	cDNA	TRANSCRIPTOMIC	7381826304	2249100614	17 days	Root	Hordeum vulgare	spontaneum	Basalt60	not applicable	Basalt 60 root control 3	Barley_M660-01-T09	Asia	China	China:Hangzhou	not applicable	SRR12720035		wild barley accessions inhabiting Basalt soil	3
PRJNA665933		SRR12720039	SRX9198827	SRP285505	2022-06-11T00:00:00Z	ILLUMINA	Illumina HiSeq 4000	PAIRED	cDNA	TRANSCRIPTOMIC	7856951356	2347520345	17 days	leaf	Hordeum vulgare	spontaneum	Terra Rossa169	not applicable	Terra Rossa 169 leaf control 2	Barley_M660-01-T89	Asia	China	China:Hangzhou	not applicable	SRR12720039		wild barley accessions inhabiting Terra Rossa soil	2
PRJNA665933		SRR12720041	SRX9198825	SRP285505	2022-06-11T00:00:00Z	ILLUMINA	Illumina HiSeq 4000	PAIRED	cDNA	TRANSCRIPTOMIC	7581517458	2277832740	17 days	leaf	Hordeum vulgare	spontaneum	Terra Rossa166	not applicable	Terra Rossa 166 leaf control 3	Barley_M660-01-T87	Asia	China	China:Hangzhou	not applicable	SRR12720041		wild barley accessions inhabiting Terra Rossa soil	3
PRJNA665933		SRR12720043	SRX9198823	SRP285505	2022-06-11T00:00:00Z	ILLUMINA	Illumina HiSeq 4000	PAIRED	cDNA	TRANSCRIPTOMIC	7971785548	2391338551	17 days	leaf	Hordeum vulgare	spontaneum	Terra Rossa166	not applicable	Terra Rossa 166 leaf control 1	Barley_M660-01-T85	Asia	China	China:Hangzhou	not applicable	SRR12720043		wild barley accessions inhabiting Terra Rossa soil	1
PRJNA665933		SRR12720044	SRX9198822	SRP285505	2022-06-11T00:00:00Z	ILLUMINA	Illumina HiSeq 4000	PAIRED	cDNA	TRANSCRIPTOMIC	8030702648	2421573685	17 days	leaf	Hordeum vulgare	spontaneum	Terra Rossa161	not applicable	Terra Rossa 161 leaf control 3	Barley_M660-01-T84	Asia	China	China:Hangzhou	not applicable	SRR12720044		wild barley accessions inhabiting Terra Rossa soil	3
PRJNA665933		SRR12720045	SRX9198821	SRP285505	2022-06-11T00:00:00Z	ILLUMINA	Illumina HiSeq 4000	PAIRED	cDNA	TRANSCRIPTOMIC	7938769906	2398886746	17 days	leaf	Hordeum vulgare	spontaneum	Terra Rossa161	not applicable	Terra Rossa 161 leaf control 2	Barley_M660-01-T83	Asia	China	China:Hangzhou	not applicable	SRR12720045		wild barley accessions inhabiting Terra Rossa soil	2
PRJNA665933		SRR12720046	SRX9198820	SRP285505	2022-06-11T00:00:00Z	ILLUMINA	Illumina HiSeq 4000	PAIRED	cDNA	TRANSCRIPTOMIC	7952045626	2397269383	17 days	leaf	Hordeum vulgare	spontaneum	Terra Rossa161	not applicable	Terra Rossa 161 leaf control 1	Barley_M660-01-T82	Asia	China	China:Hangzhou	not applicable	SRR12720046		wild barley accessions inhabiting Terra Rossa soil	1
PRJNA665933		SRR12720049	SRX9198817	SRP285505	2022-06-11T00:00:00Z	ILLUMINA	Illumina HiSeq 4000	PAIRED	cDNA	TRANSCRIPTOMIC	8065261748	2441874349	17 days	leaf	Hordeum vulgare	spontaneum	Terra Rossa110	not applicable	Terra Rossa 110 leaf control 2	Barley_M660-01-T80	Asia	China	China:Hangzhou	not applicable	SRR12720049		wild barley accessions inhabiting Terra Rossa soil	2
PRJNA665933		SRR12720050	SRX9198816	SRP285505	2022-06-11T00:00:00Z	ILLUMINA	Illumina HiSeq 4000	PAIRED	cDNA	TRANSCRIPTOMIC	8490717322	2556014453	17 days	leaf	Hordeum vulgare	spontaneum	Terra Rossa110	not applicable	Terra Rossa 110 leaf control 1	Barley_M660-01-T79	Asia	China	China:Hangzhou	not applicable	SRR12720050		wild barley accessions inhabiting Terra Rossa soil	1
PRJNA665933		SRR12720052	SRX9198814	SRP285505	2022-06-11T00:00:00Z	ILLUMINA	Illumina HiSeq 4000	PAIRED	cDNA	TRANSCRIPTOMIC	7150546164	2156442636	17 days	leaf	Hordeum vulgare	spontaneum	Terra Rossa109	not applicable	Terra Rossa 109 leaf control 2	Barley_M660-01-T77	Asia	China	China:Hangzhou	not applicable	SRR12720052		wild barley accessions inhabiting Terra Rossa soil	2
PRJNA665933		SRR12720053	SRX9198813	SRP285505	2022-06-11T00:00:00Z	ILLUMINA	Illumina HiSeq 4000	PAIRED	cDNA	TRANSCRIPTOMIC	9023976536	2721516673	17 days	leaf	Hordeum vulgare	spontaneum	Terra Rossa109	not applicable	Terra Rossa 109 leaf control 1	Barley_M660-01-T76	Asia	China	China:Hangzhou	not applicable	SRR12720053		wild barley accessions inhabiting Terra Rossa soil	1
PRJNA665933		SRR12720054	SRX9198812	SRP285505	2022-06-11T00:00:00Z	ILLUMINA	Illumina HiSeq 4000	PAIRED	cDNA	TRANSCRIPTOMIC	8993785144	2729660434	17 days	leaf	Hordeum vulgare	spontaneum	Basalt99	not applicable	Basalt 99 leaf control 3	Barley_M660-01-T75	Asia	China	China:Hangzhou	not applicable	SRR12720054		wild barley accessions inhabiting Basalt soil	3
PRJNA665933		SRR12720056	SRX9198810	SRP285505	2022-06-11T00:00:00Z	ILLUMINA	Illumina HiSeq 4000	PAIRED	cDNA	TRANSCRIPTOMIC	8982675024	2718115064	17 days	leaf	Hordeum vulgare	spontaneum	Basalt99	not applicable	Basalt 99 leaf control 1	Barley_M660-01-T73	Asia	China	China:Hangzhou	not applicable	SRR12720056		wild barley accessions inhabiting Basalt soil	1
PRJNA665933		SRR12720057	SRX9198809	SRP285505	2022-06-11T00:00:00Z	ILLUMINA	Illumina HiSeq 4000	PAIRED	cDNA	TRANSCRIPTOMIC	7025145356	2119413123	17 days	leaf	Hordeum vulgare	spontaneum	Basalt76	not applicable	Basalt 76 leaf control 3	Barley_M660-01-T72	Asia	China	China:Hangzhou	not applicable	SRR12720057		wild barley accessions inhabiting Basalt soil	3
PRJNA665933		SRR12720062	SRX9198804	SRP285505	2022-06-11T00:00:00Z	ILLUMINA	Illumina HiSeq 4000	PAIRED	cDNA	TRANSCRIPTOMIC	7468095950	2259146713	17 days	leaf	Hordeum vulgare	spontaneum	Basalt60	not applicable	Basalt 60 leaf control 2	Barley_M660-01-T68	Asia	China	China:Hangzhou	not applicable	SRR12720062		wild barley accessions inhabiting Basalt soil	2
PRJNA665933		SRR12720063	SRX9198803	SRP285505	2022-06-11T00:00:00Z	ILLUMINA	Illumina HiSeq 4000	PAIRED	cDNA	TRANSCRIPTOMIC	7741340430	2332188308	17 days	leaf	Hordeum vulgare	spontaneum	Basalt60	not applicable	Basalt 60 leaf control 1	Barley_M660-01-T67	Asia	China	China:Hangzhou	not applicable	SRR12720063		wild barley accessions inhabiting Basalt soil	1
PRJNA665933		SRR12720067	SRX9198799	SRP285505	2022-06-11T00:00:00Z	ILLUMINA	Illumina HiSeq 4000	PAIRED	cDNA	TRANSCRIPTOMIC	9663140350	2907312210	17 days	leaf	Hordeum vulgare	spontaneum	Basalt63	not applicable	Basalt 63 leaf control 3	Barley_M660-01-T63	Asia	China	China:Hangzhou	not applicable	SRR12720067		wild barley accessions inhabiting Basalt soil	3
PRJNA665933		SRR12720069	SRX9198797	SRP285505	2022-06-11T00:00:00Z	ILLUMINA	Illumina HiSeq 4000	PAIRED	cDNA	TRANSCRIPTOMIC	7041092944	2109742190	17 days	leaf	Hordeum vulgare	spontaneum	Basalt63	not applicable	Basalt 63 leaf control 1	Barley_M660-01-T61	Asia	China	China:Hangzhou	not applicable	SRR12720069		wild barley accessions inhabiting Basalt soil	1
PRJNA665933		SRR12720070	SRX9198796	SRP285505	2022-06-11T00:00:00Z	ILLUMINA	Illumina HiSeq 4000	PAIRED	cDNA	TRANSCRIPTOMIC	7125802900	2147899413	17 days	Root	Hordeum vulgare	spontaneum	Basalt59	not applicable	Basalt 59 root control 1	Barley_M660-01-T04	Asia	China	China:Hangzhou	not applicable	SRR12720070		wild barley accessions inhabiting Basalt soil	1
PRJNA665933		SRR12720071	SRX9198795	SRP285505	2022-06-11T00:00:00Z	ILLUMINA	Illumina HiSeq 4000	PAIRED	cDNA	TRANSCRIPTOMIC	6887552194	2064576318	17 days	Root	Hordeum vulgare	spontaneum	Terra Rossa169	not applicable	Terra Rossa 169 root control 3	Barley_M660-01-T30	Asia	China	China:Hangzhou	not applicable	SRR12720071		wild barley accessions inhabiting Terra Rossa soil	3
PRJNA665933		SRR12720072	SRX9198794	SRP285505	2022-06-11T00:00:00Z	ILLUMINA	Illumina HiSeq 4000	PAIRED	cDNA	TRANSCRIPTOMIC	7153511086	2138302325	17 days	Root	Hordeum vulgare	spontaneum	Terra Rossa169	not applicable	Terra Rossa 169 root control 2	Barley_M660-01-T29	Asia	China	China:Hangzhou	not applicable	SRR12720072		wild barley accessions inhabiting Terra Rossa soil	2
PRJNA665933		SRR12720075	SRX9198791	SRP285505	2022-06-11T00:00:00Z	ILLUMINA	Illumina HiSeq 4000	PAIRED	cDNA	TRANSCRIPTOMIC	6851381718	2059199425	17 days	Root	Hordeum vulgare	spontaneum	Terra Rossa166	not applicable	Terra Rossa 166 root control 2	Barley_M660-01-T26	Asia	China	China:Hangzhou	not applicable	SRR12720075		wild barley accessions inhabiting Terra Rossa soil	2
PRJNA665933		SRR12720076	SRX9198790	SRP285505	2022-06-11T00:00:00Z	ILLUMINA	Illumina HiSeq 4000	PAIRED	cDNA	TRANSCRIPTOMIC	6406659414	1923566151	17 days	Root	Hordeum vulgare	spontaneum	Terra Rossa166	not applicable	Terra Rossa 166 root control 1	Barley_M660-01-T25	Asia	China	China:Hangzhou	not applicable	SRR12720076		wild barley accessions inhabiting Terra Rossa soil	1
PRJNA665933		SRR12720077	SRX9198789	SRP285505	2022-06-11T00:00:00Z	ILLUMINA	Illumina HiSeq 4000	PAIRED	cDNA	TRANSCRIPTOMIC	8314743910	2516897411	17 days	Root	Hordeum vulgare	spontaneum	Terra Rossa161	not applicable	Terra Rossa 161 root control 3	Barley_M660-01-T24	Asia	China	China:Hangzhou	not applicable	SRR12720077		wild barley accessions inhabiting Terra Rossa soil	3
PRJNA665933		SRR12720081	SRX9198785	SRP285505	2022-06-11T00:00:00Z	ILLUMINA	Illumina HiSeq 4000	PAIRED	cDNA	TRANSCRIPTOMIC	6827742582	2068367957	17 days	Root	Hordeum vulgare	spontaneum	Basalt63	not applicable	Basalt 63 root control 3	Barley_M660-01-T03	Asia	China	China:Hangzhou	not applicable	SRR12720081		wild barley accessions inhabiting Basalt soil	3
PRJNA665933		SRR12720082	SRX9198784	SRP285505	2022-06-11T00:00:00Z	ILLUMINA	Illumina HiSeq 4000	PAIRED	cDNA	TRANSCRIPTOMIC	7976111828	2422115889	17 days	Root	Hordeum vulgare	spontaneum	Terra Rossa110	not applicable	Terra Rossa 110 root control 2	Barley_M660-01-T20	Asia	China	China:Hangzhou	not applicable	SRR12720082		wild barley accessions inhabiting Terra Rossa soil	2
PRJNA665933		SRR12720083	SRX9198783	SRP285505	2022-06-11T00:00:00Z	ILLUMINA	Illumina HiSeq 4000	PAIRED	cDNA	TRANSCRIPTOMIC	8279774616	2523264127	17 days	Root	Hordeum vulgare	spontaneum	Terra Rossa110	not applicable	Terra Rossa 110 root control 1	Barley_M660-01-T19	Asia	China	China:Hangzhou	not applicable	SRR12720083		wild barley accessions inhabiting Terra Rossa soil	1
PRJNA665933		SRR12720086	SRX9198780	SRP285505	2022-06-11T00:00:00Z	ILLUMINA	Illumina HiSeq 4000	PAIRED	cDNA	TRANSCRIPTOMIC	7932222434	2427827241	17 days	Root	Hordeum vulgare	spontaneum	Terra Rossa109	not applicable	Terra Rossa 109 root control 1	Barley_M660-01-T16	Asia	China	China:Hangzhou	not applicable	SRR12720086		wild barley accessions inhabiting Terra Rossa soil	1
PRJNA665933		SRR12720089	SRX9198777	SRP285505	2022-06-11T00:00:00Z	ILLUMINA	Illumina HiSeq 4000	PAIRED	cDNA	TRANSCRIPTOMIC	7946540214	2396746553	17 days	Root	Hordeum vulgare	spontaneum	Basalt99	not applicable	Basalt 99 root control 1	Barley_M660-01-T13	Asia	China	China:Hangzhou	not applicable	SRR12720089		wild barley accessions inhabiting Basalt soil	1
PRJNA665933		SRR12720090	SRX9198776	SRP285505	2022-06-11T00:00:00Z	ILLUMINA	Illumina HiSeq 4000	PAIRED	cDNA	TRANSCRIPTOMIC	7765258778	2371444697	17 days	Root	Hordeum vulgare	spontaneum	Basalt76	not applicable	Basalt 76 root control 3	Barley_M660-01-T12	Asia	China	China:Hangzhou	not applicable	SRR12720090		wild barley accessions inhabiting Basalt soil	3
PRJNA665933		SRR12720092	SRX9198774	SRP285505	2022-06-11T00:00:00Z	ILLUMINA	Illumina HiSeq 4000	PAIRED	cDNA	TRANSCRIPTOMIC	7020342962	2129469529	17 days	Root	Hordeum vulgare	spontaneum	Basalt63	not applicable	Basalt 63 root control 2	Barley_M660-01-T02	Asia	China	China:Hangzhou	not applicable	SRR12720092		wild barley accessions inhabiting Basalt soil	2
PRJNA665933		SRR12720093	SRX9198773	SRP285505	2022-06-11T00:00:00Z	ILLUMINA	Illumina HiSeq 4000	PAIRED	cDNA	TRANSCRIPTOMIC	6049043646	1827689866	17 days	Root	Hordeum vulgare	spontaneum	Basalt63	not applicable	Basalt 63 root control 1	Barley_M660-01-T01	Asia	China	China:Hangzhou	not applicable	SRR12720093		wild barley accessions inhabiting Basalt soil	1
PRJNA489775	-	SRR7817910	SRX4669359	SRP161471	2018-09-11T00:00:00Z	ILLUMINA	Illumina HiSeq 2500	PAIRED	other	TRANSCRIPTOMIC	6078147250	2602470739	21 days	Root	Hordeum vulgare	not applicable	Zhongsi No.1	not applicable	barley_24h_S12	barley_S12	Asia	China	China	not applicable	SRR7817910	Transcriptome profiles of salt treated roots of H.brevisubulatum and H.vulgare Transcriptome	Plant sample from Hordeum vulgare under salt treatment for 24 h	not applicable
PRJNA489775		SRR7817911	SRX4669358	SRP161471	2018-09-11T00:00:00Z	ILLUMINA	Illumina HiSeq 2500	PAIRED	other	TRANSCRIPTOMIC	6447194000	2760949008	21 days	Root	Hordeum vulgare	not applicable	Zhongsi No.1	not applicable	barley_24h_S11	barley_S11	Asia	China	China	not applicable	SRR7817911		Plant sample from Hordeum vulgare under salt treatment for 24 h	not applicable
PRJNA489775		SRR7817912	SRX4669357	SRP161471	2018-09-11T00:00:00Z	ILLUMINA	Illumina HiSeq 2500	PAIRED	other	TRANSCRIPTOMIC	5537484250	2374015234	21 days	Root	Hordeum vulgare	not applicable	Zhongsi No.1	not applicable	barley_24h_S10	barley_S10	Asia	China	China	not applicable	SRR7817912		Plant sample from Hordeum vulgare under salt treatment for 24 h	not applicable
PRJNA489775		SRR7817913	SRX4669356	SRP161471	2018-09-11T00:00:00Z	ILLUMINA	Illumina HiSeq 2500	PAIRED	other	TRANSCRIPTOMIC	4963645750	2133766488	21 days	Root	Hordeum vulgare	not applicable	Zhongsi No.1	not applicable	barley_6h_S9	barley_S9	Asia	China	China	not applicable	SRR7817913		Plant sample from Hordeum vulgare under salt treatment for 6 h	not applicable
PRJNA489775		SRR7817914	SRX4669355	SRP161471	2018-09-11T00:00:00Z	ILLUMINA	Illumina HiSeq 2500	PAIRED	other	TRANSCRIPTOMIC	7181931500	2788619483	21 days	Root	Hordeum brevisubulatum	not applicable	germplasm	not applicable	wild barley_6h_S9	wild barley_S9	Asia	China	China: Inner Mongolia	not applicable	SRR7817914		Plant sample from Hordeum brevisubulatum under salt treatment for 6 h	not applicable
PRJNA489775		SRR7817915	SRX4669354	SRP161471	2018-09-11T00:00:00Z	ILLUMINA	Illumina HiSeq 2500	PAIRED	other	TRANSCRIPTOMIC	5566648000	2154360906	21 days	Root	Hordeum brevisubulatum	not applicable	germplasm	not applicable	wild barley_24h_S10	wild barley_S10	Asia	China	China: Inner Mongolia	not applicable	SRR7817915		Plant sample from Hordeum brevisubulatum under salt treatment for 24 h	not applicable
PRJNA489775		SRR7817916	SRX4669353	SRP161471	2018-09-11T00:00:00Z	ILLUMINA	Illumina HiSeq 2500	PAIRED	other	TRANSCRIPTOMIC	8883382500	3428445660	21 days	Root	Hordeum brevisubulatum	not applicable	germplasm	not applicable	wild barley_6h_S7	wild barley_S7	Asia	China	China: Inner Mongolia	not applicable	SRR7817916		Plant sample from Hordeum brevisubulatum under salt treatment for 6 h	not applicable
PRJNA489775		SRR7817917	SRX4669352	SRP161471	2018-09-11T00:00:00Z	ILLUMINA	Illumina HiSeq 2500	PAIRED	other	TRANSCRIPTOMIC	5988233000	2329778809	21 days	Root	Hordeum brevisubulatum	not applicable	germplasm	not applicable	wild barley_6h_S8	wild barley_S8	Asia	China	China: Inner Mongolia	not applicable	SRR7817917		Plant sample from Hordeum brevisubulatum under salt treatment for 6 h	not applicable
PRJNA489775		SRR7817918	SRX4669351	SRP161471	2018-09-11T00:00:00Z	ILLUMINA	Illumina HiSeq 2500	PAIRED	other	TRANSCRIPTOMIC	7652655250	3201797423	21 days	Root	Hordeum brevisubulatum	not applicable	germplasm	not applicable	wild barley_1h_S5	wild barley_S5	Asia	China	China: Inner Mongolia	not applicable	SRR7817918		Plant sample from Hordeum brevisubulatum under salt treatment for 1 h	not applicable
PRJNA489775		SRR7817919	SRX4669350	SRP161471	2018-09-11T00:00:00Z	ILLUMINA	Illumina HiSeq 2500	PAIRED	other	TRANSCRIPTOMIC	5294241500	2036251560	21 days	Root	Hordeum brevisubulatum	not applicable	germplasm	not applicable	wild barley_1h_S6	wild barley_S6	Asia	China	China: Inner Mongolia	not applicable	SRR7817919		Plant sample from Hordeum brevisubulatum under salt treatment for 1 h	not applicable
PRJNA489775		SRR7817920	SRX4669349	SRP161471	2018-09-11T00:00:00Z	ILLUMINA	Illumina HiSeq 2500	PAIRED	other	TRANSCRIPTOMIC	6697454250	2282013742	21 days	Root	Hordeum brevisubulatum	not applicable	germplasm	not applicable	wild barley_CK_S3	wild barley_S3	Asia	China	China: Inner Mongolia	not applicable	SRR7817920		Plant sample from Hordeum brevisubulatum under normal condition	not applicable
PRJNA489775		SRR7817921	SRX4669348	SRP161471	2018-09-11T00:00:00Z	ILLUMINA	Illumina HiSeq 2500	PAIRED	other	TRANSCRIPTOMIC	6038266000	2075855368	21 days	Root	Hordeum brevisubulatum	not applicable	germplasm	not applicable	wild barley_1h_S4	wild barley_S4	Asia	China	China: Inner Mongolia	not applicable	SRR7817921		Plant sample from Hordeum brevisubulatum under salt treatment for 1 h	not applicable
PRJNA489775		SRR7817922	SRX4669347	SRP161471	2018-09-11T00:00:00Z	ILLUMINA	Illumina HiSeq 2500	PAIRED	other	TRANSCRIPTOMIC	6677444250	2361933909	21 days	Root	Hordeum brevisubulatum	not applicable	germplasm	not applicable	wild barley_CK_S1	wild barley_S1	Asia	China	China: Inner Mongolia	not applicable	SRR7817922		Plant sample from Hordeum brevisubulatum under normal condition	not applicable
PRJNA489775		SRR7817923	SRX4669346	SRP161471	2018-09-11T00:00:00Z	ILLUMINA	Illumina HiSeq 2500	PAIRED	other	TRANSCRIPTOMIC	6365795750	2245668032	21 days	Root	Hordeum brevisubulatum	not applicable	germplasm	not applicable	wild barley_CK_S2	wild barley_S2	Asia	China	China: Inner Mongolia	not applicable	SRR7817923		Plant sample from Hordeum brevisubulatum under normal condition	not applicable
PRJNA489775		SRR7817924	SRX4669345	SRP161471	2018-09-11T00:00:00Z	ILLUMINA	Illumina HiSeq 2500	PAIRED	other	TRANSCRIPTOMIC	6111050750	2633963539	21 days	Root	Hordeum vulgare	not applicable	Zhongsi No.1	not applicable	barley_1h_S5	barley_S5	Asia	China	China	not applicable	SRR7817924		Plant sample from Hordeum vulgare under salt treatment for 1 h	not applicable
PRJNA489775		SRR7817925	SRX4669344	SRP161471	2018-09-11T00:00:00Z	ILLUMINA	Illumina HiSeq 2500	PAIRED	other	TRANSCRIPTOMIC	5041543000	2285987480	21 days	Root	Hordeum vulgare	not applicable	Zhongsi No.1	not applicable	barley_1h_S6	barley_S6	Asia	China	China	not applicable	SRR7817925		Plant sample from Hordeum vulgare under salt treatment for 1 h	not applicable
PRJNA489775		SRR7817926	SRX4669343	SRP161471	2018-09-11T00:00:00Z	ILLUMINA	Illumina HiSeq 2500	PAIRED	other	TRANSCRIPTOMIC	4405998750	1930487131	21 days	Root	Hordeum vulgare	not applicable	Zhongsi No.1	not applicable	barley_CK_S3	barley_S3	Asia	China	China	not applicable	SRR7817926		Plant sample from Hordeum vulgare under normal condition	not applicable
PRJNA489775		SRR7817927	SRX4669342	SRP161471	2018-09-11T00:00:00Z	ILLUMINA	Illumina HiSeq 2500	PAIRED	other	TRANSCRIPTOMIC	5191567000	2357525434	21 days	Root	Hordeum vulgare	not applicable	Zhongsi No.1	not applicable	barley_1h_S4	barley_S4	Asia	China	China	not applicable	SRR7817927		Plant sample from Hordeum vulgare under salt treatment for 1 h	not applicable
PRJNA489775		SRR7817928	SRX4669341	SRP161471	2018-09-11T00:00:00Z	ILLUMINA	Illumina HiSeq 2500	PAIRED	other	TRANSCRIPTOMIC	6526287750	2865221276	21 days	Root	Hordeum vulgare	not applicable	Zhongsi No.1	not applicable	barley_CK_S1	barley_S1	Asia	China	China	not applicable	SRR7817928		Plant sample from Hordeum vulgare under normal condition	not applicable
PRJNA489775		SRR7817929	SRX4669340	SRP161471	2018-09-11T00:00:00Z	ILLUMINA	Illumina HiSeq 2500	PAIRED	other	TRANSCRIPTOMIC	5533923000	2386068197	21 days	Root	Hordeum vulgare	not applicable	Zhongsi No.1	not applicable	barley_CK_S2	barley_S2	Asia	China	China	not applicable	SRR7817929		Plant sample from Hordeum vulgare under normal condition	not applicable
PRJNA489775		SRR7817930	SRX4669339	SRP161471	2018-09-11T00:00:00Z	ILLUMINA	Illumina HiSeq 2500	PAIRED	other	TRANSCRIPTOMIC	5381527000	2067057567	21 days	Root	Hordeum brevisubulatum	not applicable	germplasm	not applicable	wild barley_24h_S11	wild barley_S11	Asia	China	China: Inner Mongolia	not applicable	SRR7817930		Plant sample from Hordeum brevisubulatum under salt treatment for 24 h	not applicable
PRJNA489775		SRR7817931	SRX4669338	SRP161471	2018-09-11T00:00:00Z	ILLUMINA	Illumina HiSeq 2500	PAIRED	other	TRANSCRIPTOMIC	5029535500	1941510973	21 days	Root	Hordeum brevisubulatum	not applicable	germplasm	not applicable	wild barley_24h_S12	wild barley_S12	Asia	China	China: Inner Mongolia	not applicable	SRR7817931		Plant sample from Hordeum brevisubulatum under salt treatment for 24 h	not applicable
PRJNA489775		SRR7817932	SRX4669337	SRP161471	2018-09-11T00:00:00Z	ILLUMINA	Illumina HiSeq 2500	PAIRED	other	TRANSCRIPTOMIC	6142317750	2613846024	21 days	Root	Hordeum vulgare	not applicable	Zhongsi No.1	not applicable	barley_6h_S7	barley_S7	Asia	China	China	not applicable	SRR7817932		Plant sample from Hordeum vulgare under salt treatment for 6 h	not applicable
PRJNA489775		SRR7817933	SRX4669336	SRP161471	2018-09-11T00:00:00Z	ILLUMINA	Illumina HiSeq 2500	PAIRED	other	TRANSCRIPTOMIC	5560171250	2413396432	21 days	Root	Hordeum vulgare	not applicable	Zhongsi No.1	not applicable	barley_6h_S8	barley_S8	Asia	China	China	not applicable	SRR7817933		Plant sample from Hordeum vulgare under salt treatment for 6 h	not applicable
PRJNA744021	Transcriptome and Metabolite Insights into Domestication Process of Cultivated Barley in China	SRR15094364	SRX11404262	SRP327777	2021-07-10T00:00:00Z	ILLUMINA	HiSeq X Ten	PAIRED	cDNA	TRANSCRIPTOMIC	9853361400	3102941604	25 days	leaves	Hordeum vulgare	spontaneum	HS109	not applicable	HS109	10	Asia	China	China: Tibet	not applicable	SRR15094364	transcriptome raw data of 29 barley samples	not applicable	not applicable
PRJNA744021		SRR15094365	SRX11404261	SRP327777	2021-07-10T00:00:00Z	ILLUMINA	HiSeq X Ten	PAIRED	cDNA	TRANSCRIPTOMIC	6466848900	2027636923	25 days	leaves	Hordeum vulgare	spontaneum	HS108	not applicable	HS108	9	Asia	China	China: Tibet	not applicable	SRR15094365		not applicable	not applicable
PRJNA744021		SRR15094366	SRX11404260	SRP327777	2021-07-10T00:00:00Z	ILLUMINA	HiSeq X Ten	PAIRED	cDNA	TRANSCRIPTOMIC	6290459700	2002099257	25 days	leaves	Hordeum vulgare	spontaneum	HS107	not applicable	HS107	8	Asia	China	China: Tibet	not applicable	SRR15094366		not applicable	not applicable
PRJNA744021		SRR15094367	SRX11404259	SRP327777	2021-07-10T00:00:00Z	ILLUMINA	HiSeq X Ten	PAIRED	cDNA	TRANSCRIPTOMIC	6479623500	2047800282	25 days	leaves	Hordeum vulgare	spontaneum	HS106	not applicable	HS106	7	Asia	China	China: Tibet	not applicable	SRR15094367		not applicable	not applicable
PRJNA744021		SRR15094368	SRX11404258	SRP327777	2021-07-10T00:00:00Z	ILLUMINA	HiSeq X Ten	PAIRED	cDNA	TRANSCRIPTOMIC	7087834200	2215805279	25 days	leaves	Hordeum vulgare	spontaneum	HS105	not applicable	HS105	6	Asia	China	China: Tibet	not applicable	SRR15094368		not applicable	not applicable
PRJNA744021		SRR15094369	SRX11404257	SRP327777	2021-07-10T00:00:00Z	ILLUMINA	HiSeq X Ten	PAIRED	cDNA	TRANSCRIPTOMIC	8628090300	2713004475	25 days	leaves	Hordeum vulgare	spontaneum	HS104	not applicable	HS104	5	Asia	China	China: Tibet	not applicable	SRR15094369		not applicable	not applicable
PRJNA744021		SRR15094370	SRX11404256	SRP327777	2021-07-10T00:00:00Z	ILLUMINA	HiSeq X Ten	PAIRED	cDNA	TRANSCRIPTOMIC	7511243100	2355139614	25 days	leaves	Hordeum vulgare	spontaneum	HS103	not applicable	HS103	4	Asia	China	China: Tibet	not applicable	SRR15094370		not applicable	not applicable
PRJNA744021		SRR15094371	SRX11404255	SRP327777	2021-07-10T00:00:00Z	ILLUMINA	HiSeq X Ten	PAIRED	cDNA	TRANSCRIPTOMIC	7883366100	2473697772	25 days	leaves	Hordeum vulgare	not applicable	Zhenongda no.3	not applicable	Zhenongda no.3	29	Asia	China	China:Zhejiang	not applicable	SRR15094371		not applicable	not applicable
PRJNA744021		SRR15094372	SRX11404254	SRP327777	2021-07-10T00:00:00Z	ILLUMINA	HiSeq X Ten	PAIRED	cDNA	TRANSCRIPTOMIC	6621568800	2084569125	25 days	leaves	Hordeum vulgare	not applicable	Zhenongda no.2	not applicable	Zhenongda no.2	28	Asia	China	China:Zhejiang	not applicable	SRR15094372		not applicable	not applicable
PRJNA744021		SRR15094373	SRX11404253	SRP327777	2021-07-10T00:00:00Z	ILLUMINA	HiSeq X Ten	PAIRED	cDNA	TRANSCRIPTOMIC	6823194300	2167301390	25 days	leaves	Hordeum vulgare	not applicable	Feite210	not applicable	Feite210	27	Asia	China	China:Sichuan	not applicable	SRR15094373		not applicable	not applicable
PRJNA744021		SRR15094374	SRX11404252	SRP327777	2021-07-10T00:00:00Z	ILLUMINA	HiSeq X Ten	PAIRED	cDNA	TRANSCRIPTOMIC	6315552900	1982359501	25 days	leaves	Hordeum vulgare	not applicable	Jinxingdamai	not applicable	Jinxingdamai	26	Asia	China	China:Sichuan	not applicable	SRR15094374		not applicable	not applicable
PRJNA744021		SRR15094375	SRX11404251	SRP327777	2021-07-10T00:00:00Z	ILLUMINA	HiSeq X Ten	PAIRED	cDNA	TRANSCRIPTOMIC	6530632800	2047543458	25 days	leaves	Hordeum vulgare	not applicable	Hamidamai	not applicable	Hamidamai	25	Asia	China	China:Sichuan	not applicable	SRR15094375		not applicable	not applicable
PRJNA744021		SRR15094376	SRX11404250	SRP327777	2021-07-10T00:00:00Z	ILLUMINA	HiSeq X Ten	PAIRED	cDNA	TRANSCRIPTOMIC	6592332300	2072671425	25 days	leaves	Hordeum vulgare	not applicable	Zhijiangheshangtou	not applicable	Zhijiangheshangtou	24	Asia	China	China:Hunan	not applicable	SRR15094376		not applicable	not applicable
PRJNA744021		SRR15094377	SRX11404249	SRP327777	2021-07-10T00:00:00Z	ILLUMINA	HiSeq X Ten	PAIRED	cDNA	TRANSCRIPTOMIC	6440675100	2048809761	25 days	leaves	Hordeum vulgare	not applicable	Huangqingke	not applicable	Huangqingke	23	Asia	China	China:Yunnan	not applicable	SRR15094377		not applicable	not applicable
PRJNA744021		SRR15094378	SRX11404248	SRP327777	2021-07-10T00:00:00Z	ILLUMINA	HiSeq X Ten	PAIRED	cDNA	TRANSCRIPTOMIC	6465516600	2054334096	25 days	leaves	Hordeum vulgare	not applicable	Beimai no.4	not applicable	Beimai no.4	22	Asia	China	China:Jilin	not applicable	SRR15094378		not applicable	not applicable
PRJNA744021		SRR15094379	SRX11404247	SRP327777	2021-07-10T00:00:00Z	ILLUMINA	HiSeq X Ten	PAIRED	cDNA	TRANSCRIPTOMIC	6554856900	2055088747	25 days	leaves	Hordeum vulgare	not applicable	Cixiyiyeqi	not applicable	Cixiyiyeqi	21	Asia	China	China:Zhejiang	not applicable	SRR15094379		not applicable	not applicable
PRJNA744021		SRR15094380	SRX11404246	SRP327777	2021-07-10T00:00:00Z	ILLUMINA	HiSeq X Ten	PAIRED	cDNA	TRANSCRIPTOMIC	8166642900	2593175936	25 days	leaves	Hordeum vulgare	spontaneum	HS102	not applicable	HS102	3	Asia	China	China: Tibet	not applicable	SRR15094380		not applicable	not applicable
PRJNA744021		SRR15094381	SRX11404245	SRP327777	2021-07-10T00:00:00Z	ILLUMINA	HiSeq X Ten	PAIRED	cDNA	TRANSCRIPTOMIC	6625050300	2089849944	25 days	leaves	Hordeum vulgare	not applicable	Aibaiyang	not applicable	Aibaiyang	20	Asia	China	China:Sichuan	not applicable	SRR15094381		not applicable	not applicable
PRJNA744021		SRR15094382	SRX11404244	SRP327777	2021-07-10T00:00:00Z	ILLUMINA	HiSeq X Ten	PAIRED	cDNA	TRANSCRIPTOMIC	6370999200	1985751955	25 days	leaves	Hordeum vulgare	spontaneum	HS56	not applicable	HS56	19	Asia	Israel	Israel	not applicable	SRR15094382		not applicable	not applicable
PRJNA744021		SRR15094383	SRX11404243	SRP327777	2021-07-10T00:00:00Z	ILLUMINA	HiSeq X Ten	PAIRED	cDNA	TRANSCRIPTOMIC	6027056100	1878627938	25 days	leaves	Hordeum vulgare	spontaneum	HS39	not applicable	HS39	18	Asia	Jordan	Jordan	not applicable	SRR15094383		not applicable	not applicable
PRJNA744021		SRR15094384	SRX11404242	SRP327777	2021-07-10T00:00:00Z	ILLUMINA	HiSeq X Ten	PAIRED	cDNA	TRANSCRIPTOMIC	6434193900	2022907893	25 days	leaves	Hordeum vulgare	spontaneum	HS38	not applicable	HS38	17	Asia	Jordan	Jordan	not applicable	SRR15094384		not applicable	not applicable
PRJNA744021		SRR15094385	SRX11404241	SRP327777	2021-07-10T00:00:00Z	ILLUMINA	HiSeq X Ten	PAIRED	cDNA	TRANSCRIPTOMIC	8182632000	2589410474	25 days	leaves	Hordeum vulgare	spontaneum	HS31	not applicable	HS31	16	Asia	Israel	Israel	not applicable	SRR15094385		not applicable	not applicable
PRJNA744021		SRR15094386	SRX11404240	SRP327777	2021-07-10T00:00:00Z	ILLUMINA	HiSeq X Ten	PAIRED	cDNA	TRANSCRIPTOMIC	7359147900	2294432669	25 days	leaves	Hordeum vulgare	spontaneum	HS30	not applicable	HS30	15	Asia	Israel	Israel	not applicable	SRR15094386		not applicable	not applicable
PRJNA744021		SRR15094387	SRX11404239	SRP327777	2021-07-10T00:00:00Z	ILLUMINA	HiSeq X Ten	PAIRED	cDNA	TRANSCRIPTOMIC	8051023800	2523610403	25 days	leaves	Hordeum vulgare	spontaneum	HS26	not applicable	HS26	14	Asia	Israel	Israel	not applicable	SRR15094387		not applicable	not applicable
PRJNA744021		SRR15094388	SRX11404238	SRP327777	2021-07-10T00:00:00Z	ILLUMINA	HiSeq X Ten	PAIRED	cDNA	TRANSCRIPTOMIC	6065838900	1893302437	25 days	leaves	Hordeum vulgare	spontaneum	HS23	not applicable	HS23	13	Asia	Israel	Israel	not applicable	SRR15094388		not applicable	not applicable
PRJNA744021		SRR15094389	SRX11404237	SRP327777	2021-07-10T00:00:00Z	ILLUMINA	HiSeq X Ten	PAIRED	cDNA	TRANSCRIPTOMIC	8690898600	2738285410	25 days	leaves	Hordeum vulgare	spontaneum	HS18	not applicable	HS18	12	Asia	Israel	Israel	not applicable	SRR15094389		not applicable	not applicable
PRJNA744021		SRR15094390	SRX11404236	SRP327777	2021-07-10T00:00:00Z	ILLUMINA	HiSeq X Ten	PAIRED	cDNA	TRANSCRIPTOMIC	8492189400	2674995518	25 days	leaves	Hordeum vulgare	spontaneum	HS7	not applicable	HS7	11	Asia	Syria	Syria	not applicable	SRR15094390		not applicable	not applicable
PRJNA744021		SRR15094391	SRX11404235	SRP327777	2021-07-10T00:00:00Z	ILLUMINA	HiSeq X Ten	PAIRED	cDNA	TRANSCRIPTOMIC	7085846700	2225587843	25 days	leaves	Hordeum vulgare	spontaneum	HS101	not applicable	HS101	2	Asia	China	China: Tibet	not applicable	SRR15094391		not applicable	not applicable
PRJNA744021		SRR15094392	SRX11404234	SRP327777	2021-07-10T00:00:00Z	ILLUMINA	HiSeq X Ten	PAIRED	cDNA	TRANSCRIPTOMIC	6327034500	1986592335	25 days	leaves	Hordeum vulgare	spontaneum	HS100	not applicable	HS100	1	Asia	China	China: Tibet	not applicable	SRR15094392		not applicable	not applicable
PRJNA543388	Seminal roots of wild and cultivated barley differentially respond to osmotic stress in gene expression, suberization, and hydraulic conductivity	SRR9077061	SRX5852357	SRP198707	2019-05-17T00:00:00Z	ILLUMINA	Illumina HiSeq 4000	PAIRED	unspecified	TRANSCRIPTOMIC	2857055400	1139018833	12 days	seminal root Stress -0.8 MPa Zone A1	Hordeum vulgare	spontaneum	ICB181243	not applicable	P-S-A1	P-S-A1	Asia	Pakistan	Pakistan	not applicable	SRR9077061	Wild Barley (ICB181243) root zone specific RNA-Seq in response to water deficit	seminal root Stress -0.8 MPa Zone A1 (osmotic stress )	1
PRJNA543388		SRR9077062	SRX5852356	SRP198707	2019-05-17T00:00:00Z	ILLUMINA	Illumina HiSeq 4000	PAIRED	unspecified	TRANSCRIPTOMIC	3186270800	1274644461	12 days	seminal root Stress -0.8 MPa Zone A2	Hordeum vulgare	spontaneum	ICB181243	not applicable	P-S-A2	P-S-A2	Asia	Pakistan	Pakistan	not applicable	SRR9077062		seminal root Stress -0.8 MPa Zone A2 (osmotic stress )	2
PRJNA543388		SRR9077063	SRX5852355	SRP198707	2019-05-17T00:00:00Z	ILLUMINA	Illumina HiSeq 4000	PAIRED	unspecified	TRANSCRIPTOMIC	3323542800	1322172218	12 days	seminal root Control Zone C3	Hordeum vulgare	spontaneum	ICB181243	not applicable	P-K-C3	P-K-C3	Asia	Pakistan	Pakistan	not applicable	SRR9077063		seminal root Control Zone C3	3
PRJNA543388		SRR9077064	SRX5852354	SRP198707	2019-05-17T00:00:00Z	ILLUMINA	Illumina HiSeq 4000	PAIRED	unspecified	TRANSCRIPTOMIC	3865200000	1621007954	12 days	seminal root Control Zone C4	Hordeum vulgare	spontaneum	ICB181243	not applicable	P-K-C4	P-K-C4	Asia	Pakistan	Pakistan	not applicable	SRR9077064		seminal root Control Zone C4	4
PRJNA543388		SRR9077065	SRX5852353	SRP198707	2019-05-17T00:00:00Z	ILLUMINA	Illumina HiSeq 4000	PAIRED	unspecified	TRANSCRIPTOMIC	3359547000	1407493080	12 days	seminal root Stress -0.8 MPa Zone C4	Hordeum vulgare	spontaneum	ICB181243	not applicable	P-S-C4	P-S-C4	Asia	Pakistan	Pakistan	not applicable	SRR9077065		seminal root Stress -0.8 MPa Zone C4 (osmotic stress )	4
PRJNA543388		SRR9077066	SRX5852352	SRP198707	2019-05-17T00:00:00Z	ILLUMINA	Illumina HiSeq 4000	PAIRED	unspecified	TRANSCRIPTOMIC	3573621600	1413606011	12 days	seminal root Stress -0.8 MPa Zone C3	Hordeum vulgare	spontaneum	ICB181243	not applicable	P-S-C3	P-S-C3	Asia	Pakistan	Pakistan	not applicable	SRR9077066		seminal root Stress -0.8 MPa Zone C3 (osmotic stress )	3
PRJNA543388		SRR9077067	SRX5852351	SRP198707	2019-05-17T00:00:00Z	ILLUMINA	Illumina HiSeq 4000	PAIRED	unspecified	TRANSCRIPTOMIC	2966117000	1308782995	12 days	seminal root Stress -0.8 MPa Zone C2	Hordeum vulgare	spontaneum	ICB181243	not applicable	P-S-C2	P-S-C2	Asia	Pakistan	Pakistan	not applicable	SRR9077067		seminal root Stress -0.8 MPa Zone C2 (osmotic stress )	2
PRJNA543388		SRR9077068	SRX5852350	SRP198707	2019-05-17T00:00:00Z	ILLUMINA	Illumina HiSeq 4000	PAIRED	unspecified	TRANSCRIPTOMIC	2463325800	989623207	12 days	seminal root Stress -0.8 MPa Zone C1	Hordeum vulgare	spontaneum	ICB181243	not applicable	P-S-C1	P-S-C1	Asia	Pakistan	Pakistan	not applicable	SRR9077068		seminal root Stress -0.8 MPa Zone C1 (osmotic stress )	1
PRJNA543388		SRR9077069	SRX5852349	SRP198707	2019-05-17T00:00:00Z	ILLUMINA	Illumina HiSeq 4000	PAIRED	unspecified	TRANSCRIPTOMIC	2910084600	1280388864	12 days	seminal root Control Zone B3	Hordeum vulgare	spontaneum	ICB181243	not applicable	P-K-B3	P-K-B3	Asia	Pakistan	Pakistan	not applicable	SRR9077069		seminal root Control Zone B3	3
PRJNA543388		SRR9077070	SRX5852348	SRP198707	2019-05-17T00:00:00Z	ILLUMINA	Illumina HiSeq 4000	PAIRED	unspecified	TRANSCRIPTOMIC	3276935400	1299038815	12 days	seminal root Control Zone B4	Hordeum vulgare	spontaneum	ICB181243	not applicable	P-K-B4	P-K-B4	Asia	Pakistan	Pakistan	not applicable	SRR9077070		seminal root Control Zone B4	4
PRJNA543388		SRR9077071	SRX5852347	SRP198707	2019-05-17T00:00:00Z	ILLUMINA	Illumina HiSeq 4000	PAIRED	unspecified	TRANSCRIPTOMIC	2498010800	996079943	12 days	seminal root Control Zone B1	Hordeum vulgare	spontaneum	ICB181243	not applicable	P-K-B1	P-K-B1	Asia	Pakistan	Pakistan	not applicable	SRR9077071		seminal root Control Zone B1	1
PRJNA543388		SRR9077072	SRX5852346	SRP198707	2019-05-17T00:00:00Z	ILLUMINA	Illumina HiSeq 4000	PAIRED	unspecified	TRANSCRIPTOMIC	3469591000	1414581332	12 days	seminal root Control Zone B2	Hordeum vulgare	spontaneum	ICB181243	not applicable	P-K-B2	P-K-B2	Asia	Pakistan	Pakistan	not applicable	SRR9077072		seminal root Control Zone B2	2
PRJNA543388		SRR9077073	SRX5852345	SRP198707	2019-05-17T00:00:00Z	ILLUMINA	Illumina HiSeq 4000	PAIRED	unspecified	TRANSCRIPTOMIC	3408855200	1377976327	12 days	seminal root Control Zone A3	Hordeum vulgare	spontaneum	ICB181243	not applicable	P-K-A3	P-K-A3	Asia	Pakistan	Pakistan	not applicable	SRR9077073		seminal root Control Zone A3	3
PRJNA543388		SRR9077074	SRX5852344	SRP198707	2019-05-17T00:00:00Z	ILLUMINA	Illumina HiSeq 4000	PAIRED	unspecified	TRANSCRIPTOMIC	3904053600	1544313874	12 days	seminal root Control Zone A4	Hordeum vulgare	spontaneum	ICB181243	not applicable	P-K-A4	P-K-A4	Asia	Pakistan	Pakistan	not applicable	SRR9077074		seminal root Control Zone A4	4
PRJNA543388		SRR9077075	SRX5852343	SRP198707	2019-05-17T00:00:00Z	ILLUMINA	Illumina HiSeq 4000	PAIRED	unspecified	TRANSCRIPTOMIC	4396373000	1766287277	12 days	seminal root Control Zone A1	Hordeum vulgare	spontaneum	ICB181243	not applicable	P-K-A1	P-K-A1	Asia	Pakistan	Pakistan	not applicable	SRR9077075		seminal root Control Zone A1	1
PRJNA543388		SRR9077076	SRX5852342	SRP198707	2019-05-17T00:00:00Z	ILLUMINA	Illumina HiSeq 4000	PAIRED	unspecified	TRANSCRIPTOMIC	3532259800	1396624052	12 days	seminal root Control Zone A2	Hordeum vulgare	spontaneum	ICB181243	not applicable	P-K-A2	P-K-A2	Asia	Pakistan	Pakistan	not applicable	SRR9077076		seminal root Control Zone A2	2
PRJNA543388		SRR9077077	SRX5852341	SRP198707	2019-05-17T00:00:00Z	ILLUMINA	Illumina HiSeq 4000	PAIRED	unspecified	TRANSCRIPTOMIC	3264838600	1303269896	12 days	seminal root Control Zone C1	Hordeum vulgare	spontaneum	ICB181243	not applicable	P-K-C1	P-K-C1	Asia	Pakistan	Pakistan	not applicable	SRR9077077		seminal root Control Zone C1	1
PRJNA543388		SRR9077078	SRX5852340	SRP198707	2019-05-17T00:00:00Z	ILLUMINA	Illumina HiSeq 4000	PAIRED	unspecified	TRANSCRIPTOMIC	2851571000	1140268529	12 days	seminal root Control Zone C2	Hordeum vulgare	spontaneum	ICB181243	not applicable	P-K-C2	P-K-C2	Asia	Pakistan	Pakistan	not applicable	SRR9077078		seminal root Control Zone C2	2
PRJNA543388		SRR9077079	SRX5852339	SRP198707	2019-05-17T00:00:00Z	ILLUMINA	Illumina HiSeq 4000	PAIRED	unspecified	TRANSCRIPTOMIC	2930582200	1179211228	12 days	seminal root Stress -0.8 MPa Zone B3	Hordeum vulgare	spontaneum	ICB181243	not applicable	P-S-B3	P-S-B3	Asia	Pakistan	Pakistan	not applicable	SRR9077079		seminal root Stress -0.8 MPa Zone B3 (osmotic stress )	3
PRJNA543388		SRR9077080	SRX5852338	SRP198707	2019-05-17T00:00:00Z	ILLUMINA	Illumina HiSeq 4000	PAIRED	unspecified	TRANSCRIPTOMIC	3393544800	1419108531	12 days	seminal root Stress -0.8 MPa Zone B4	Hordeum vulgare	spontaneum	ICB181243	not applicable	P-S-B4	P-S-B4	Asia	Pakistan	Pakistan	not applicable	SRR9077080		seminal root Stress -0.8 MPa Zone B4 (osmotic stress )	4
PRJNA543388		SRR9077081	SRX5852337	SRP198707	2019-05-17T00:00:00Z	ILLUMINA	Illumina HiSeq 4000	PAIRED	unspecified	TRANSCRIPTOMIC	2614568400	1039892252	12 days	seminal root Stress -0.8 MPa Zone B1	Hordeum vulgare	spontaneum	ICB181243	not applicable	P-S-B1	P-S-B1	Asia	Pakistan	Pakistan	not applicable	SRR9077081		seminal root Stress -0.8 MPa Zone B1 (osmotic stress )	1
PRJNA543388		SRR9077082	SRX5852336	SRP198707	2019-05-17T00:00:00Z	ILLUMINA	Illumina HiSeq 4000	PAIRED	unspecified	TRANSCRIPTOMIC	3312577400	1313041528	12 days	seminal root Stress -0.8 MPa Zone B2	Hordeum vulgare	spontaneum	ICB181243	not applicable	P-S-B2	P-S-B2	Asia	Pakistan	Pakistan	not applicable	SRR9077082		seminal root Stress -0.8 MPa Zone B2 (osmotic stress )	2
PRJNA543388		SRR9077083	SRX5852335	SRP198707	2019-05-17T00:00:00Z	ILLUMINA	Illumina HiSeq 4000	PAIRED	unspecified	TRANSCRIPTOMIC	2766637400	1103640933	12 days	seminal root Stress -0.8 MPa Zone A3	Hordeum vulgare	spontaneum	ICB181243	not applicable	P-S-A3	P-S-A3	Asia	Pakistan	Pakistan	not applicable	SRR9077083		seminal root Stress -0.8 MPa Zone A3 (osmotic stress )	3
PRJNA543388		SRR9077084	SRX5852334	SRP198707	2019-05-17T00:00:00Z	ILLUMINA	Illumina HiSeq 4000	PAIRED	unspecified	TRANSCRIPTOMIC	3119015800	1326217034	12 days	seminal root Stress -0.8 MPa Zone A4	Hordeum vulgare	spontaneum	ICB181243	not applicable	P-S-A4	P-S-A4	Asia	Pakistan	Pakistan	not applicable	SRR9077084		seminal root Stress -0.8 MPa Zone A4 (osmotic stress )	4
PRJNA728483	Resistance to Powdery Mildew in Qingke Involves the Accumulation of Aromatic Phenolamides Through Jasmonate-Mediated Activation of Defense-Related Genes	SRR14492484	SRX10839893	SRP319286	2021-12-03T00:00:00Z	ILLUMINA	Illumina HiSeq 4000	PAIRED	PolyA	TRANSCRIPTOMIC	3111503250	2329865027	one month	Leaf	Hordeum vulgare	not applicable	zq13	not applicable	G7272h1	GZ72H1	Asia	China	China: Lhasa	29.41 N 91.10 E	SRR14492484	Gene expression analysis of qingke under the normol condition and Powdery mildew treatment	Twenty-day-old seedlings of susceptible cultivated qingke accession were infected with the Bgh race and the disease phenotype and symptoms were monitored at 72 hpi.	replicate1
PRJNA728483		SRR14492485	SRX10839892	SRP319286	2021-12-03T00:00:00Z	ILLUMINA	Illumina HiSeq 4000	PAIRED	PolyA	TRANSCRIPTOMIC	3194435250	2392544570	one month	Leaf	Hordeum vulgare	not applicable	zq13	not applicable	G7236h3	GZ36H3	Asia	China	China: Lhasa	29.41 N 91.9 E	SRR14492485		Twenty-day-old seedlings of susceptible cultivated qingke accession were infected with the Bgh race and the disease phenotype and symptoms were monitored at 36 hpi.	replicate3
PRJNA728483		SRR14492486	SRX10839891	SRP319286	2021-12-03T00:00:00Z	ILLUMINA	Illumina HiSeq 4000	PAIRED	PolyA	TRANSCRIPTOMIC	3242681100	2427724265	one month	Leaf	Hordeum vulgare	not applicable	zq13	not applicable	G7236h2	GZ36H2	Asia	China	China: Lhasa	29.41 N 91.8 E	SRR14492486		Twenty-day-old seedlings of susceptible cultivated qingke accession were infected with the Bgh race and the disease phenotype and symptoms were monitored at 36 hpi.	replicate2
PRJNA728483		SRR14492487	SRX10839890	SRP319286	2021-12-03T00:00:00Z	ILLUMINA	Illumina HiSeq 4000	PAIRED	PolyA	TRANSCRIPTOMIC	3242129100	2445448466	one month	Leaf	Hordeum vulgare	not applicable	zq13	not applicable	G7236h1	GZ36H1	Asia	China	China: Lhasa	29.41 N 91.7 E	SRR14492487		Twenty-day-old seedlings of susceptible cultivated qingke accession were infected with the Bgh race and the disease phenotype and symptoms were monitored at 36 hpi.	replicate1
PRJNA728483		SRR14492488	SRX10839889	SRP319286	2021-12-03T00:00:00Z	ILLUMINA	Illumina HiSeq 4000	PAIRED	PolyA	TRANSCRIPTOMIC	3236761800	2426419119	one month	Leaf	Hordeum vulgare	not applicable	zq13	not applicable	G726h3	GZ6H3	Asia	China	China: Lhasa	29.41 N 91.6 E	SRR14492488		Twenty-day-old seedlings of susceptible cultivated qingke accession were infected with the Bgh race and the disease phenotype and symptoms were monitored at 6 hpi.	replicate3
PRJNA728483		SRR14492489	SRX10839888	SRP319286	2021-12-03T00:00:00Z	ILLUMINA	Illumina HiSeq 4000	PAIRED	PolyA	TRANSCRIPTOMIC	3252403200	2441210699	one month	Leaf	Hordeum vulgare	not applicable	zq13	not applicable	G726h2	GZ6H2	Asia	China	China: Lhasa	29.41 N 91.5 E	SRR14492489		Twenty-day-old seedlings of susceptible cultivated qingke accession were infected with the Bgh race and the disease phenotype and symptoms were monitored at 6 hpi.	replicate2
PRJNA728483		SRR14492490	SRX10839887	SRP319286	2021-12-03T00:00:00Z	ILLUMINA	Illumina HiSeq 4000	PAIRED	PolyA	TRANSCRIPTOMIC	3322896150	2499140111	one month	Leaf	Hordeum vulgare	not applicable	zq13	not applicable	G726h1	GZ6H1	Asia	China	China: Lhasa	29.41 N 91.4 E	SRR14492490		Twenty-day-old seedlings of susceptible cultivated qingke accession were infected with the Bgh race and the disease phenotype and symptoms were monitored at 6 hpi.	replicate1
PRJNA728483		SRR14492491	SRX10839886	SRP319286	2021-12-03T00:00:00Z	ILLUMINA	Illumina HiSeq 4000	PAIRED	PolyA	TRANSCRIPTOMIC	3286932150	2448467181	one month	Leaf	Hordeum vulgare	not applicable	gnd7	not applicable	K69168h3	KZ168H3	Asia	China	China: Lhasa	29.41 N 91.30 E	SRR14492491		Twenty-day-old seedlings of resistant cultivated qingke accession were infected with the Bgh race and the disease phenotype and symptoms were monitored at 168 hpi.	replicate3
PRJNA728483		SRR14492492	SRX10839885	SRP319286	2021-12-03T00:00:00Z	ILLUMINA	Illumina HiSeq 4000	PAIRED	PolyA	TRANSCRIPTOMIC	3258620700	2429473804	one month	Leaf	Hordeum vulgare	not applicable	gnd7	not applicable	K69168h2	KZ168H2	Asia	China	China: Lhasa	29.41 N 91.29 E	SRR14492492		Twenty-day-old seedlings of resistant cultivated qingke accession were infected with the Bgh race and the disease phenotype and symptoms were monitored at 168 hpi.	replicate2
PRJNA728483		SRR14492493	SRX10839884	SRP319286	2021-12-03T00:00:00Z	ILLUMINA	Illumina HiSeq 4000	PAIRED	PolyA	TRANSCRIPTOMIC	3212303550	2396982965	one month	Leaf	Hordeum vulgare	not applicable	gnd7	not applicable	K69168h1	KZ168H1	Asia	China	China: Lhasa	29.41 N 91.28 E	SRR14492493		Twenty-day-old seedlings of resistant cultivated qingke accession were infected with the Bgh race and the disease phenotype and symptoms were monitored at 168 hpi.	replicate1
PRJNA728483		SRR14492494	SRX10839883	SRP319286	2021-12-03T00:00:00Z	ILLUMINA	Illumina HiSeq 4000	PAIRED	PolyA	TRANSCRIPTOMIC	3207031050	2383806721	one month	Leaf	Hordeum vulgare	not applicable	gnd7	not applicable	K6972h3	KZ72H3	Asia	China	China: Lhasa	29.41 N 91.27 E	SRR14492494		Twenty-day-old seedlings of resistant cultivated qingke accession were infected with the Bgh race and the disease phenotype and symptoms were monitored at 72 hpi.	replicate3
PRJNA728483		SRR14492495	SRX10839882	SRP319286	2021-12-03T00:00:00Z	ILLUMINA	Illumina HiSeq 4000	PAIRED	PolyA	TRANSCRIPTOMIC	3311233200	2489823116	one month	Leaf	Hordeum vulgare	not applicable	gnd7	not applicable	K6972h2	KZ72H2	Asia	China	China: Lhasa	29.41 N 91.26 E	SRR14492495		Twenty-day-old seedlings of resistant cultivated qingke accession were infected with the Bgh race and the disease phenotype and symptoms were monitored at 72 hpi.	replicate2
PRJNA728483		SRR14492496	SRX10839881	SRP319286	2021-12-03T00:00:00Z	ILLUMINA	Illumina HiSeq 4000	PAIRED	PolyA	TRANSCRIPTOMIC	3205826400	2387059227	one month	Leaf	Hordeum vulgare	not applicable	gnd7	not applicable	K6972h1	KZ72H1	Asia	China	China: Lhasa	29.41 N 91.25 E	SRR14492496		Twenty-day-old seedlings of resistant cultivated qingke accession were infected with the Bgh race and the disease phenotype and symptoms were monitored at 72 hpi.	replicate1
PRJNA728483		SRR14492497	SRX10839880	SRP319286	2021-12-03T00:00:00Z	ILLUMINA	Illumina HiSeq 4000	PAIRED	PolyA	TRANSCRIPTOMIC	3234238200	2420039153	one month	Leaf	Hordeum vulgare	not applicable	gnd7	not applicable	K6936h3	KZ36H3	Asia	China	China: Lhasa	29.41 N 91.24 E	SRR14492497		Twenty-day-old seedlings of resistant cultivated qingke accession were infected with the Bgh race and the disease phenotype and symptoms were monitored at 36 hpi.	replicate3
PRJNA728483		SRR14492498	SRX10839879	SRP319286	2021-12-03T00:00:00Z	ILLUMINA	Illumina HiSeq 4000	PAIRED	PolyA	TRANSCRIPTOMIC	3279801000	2439431201	one month	Leaf	Hordeum vulgare	not applicable	gnd7	not applicable	K6936h2	KZ36H2	Asia	China	China: Lhasa	29.41 N 91.23 E	SRR14492498		Twenty-day-old seedlings of resistant cultivated qingke accession were infected with the Bgh race and the disease phenotype and symptoms were monitored at 36 hpi.	replicate2
PRJNA728483		SRR14492499	SRX10839878	SRP319286	2021-12-03T00:00:00Z	ILLUMINA	Illumina HiSeq 4000	PAIRED	PolyA	TRANSCRIPTOMIC	3274667100	2439861504	one month	Leaf	Hordeum vulgare	not applicable	gnd7	not applicable	K6936h1	KZ36H1	Asia	China	China: Lhasa	29.41 N 91.22 E	SRR14492499		Twenty-day-old seedlings of resistant cultivated qingke accession were infected with the Bgh race and the disease phenotype and symptoms were monitored at 36 hpi.	replicate1
PRJNA728483		SRR14492500	SRX10839877	SRP319286	2021-12-03T00:00:00Z	ILLUMINA	Illumina HiSeq 4000	PAIRED	PolyA	TRANSCRIPTOMIC	3200562750	2390913257	one month	Leaf	Hordeum vulgare	not applicable	gnd7	not applicable	K696h3	KZ6H3	Asia	China	China: Lhasa	29.41 N 91.21 E	SRR14492500		Twenty-day-old seedlings of resistant cultivated qingke accession were infected with the Bgh race and the disease phenotype and symptoms were monitored at 6 hpi.	replicate3
PRJNA728483		SRR14492501	SRX10839876	SRP319286	2021-12-03T00:00:00Z	ILLUMINA	Illumina HiSeq 4000	PAIRED	PolyA	TRANSCRIPTOMIC	3307999650	2470694657	one month	Leaf	Hordeum vulgare	not applicable	zq13	not applicable	G720h3	GZ0H3	Asia	China	China: Lhasa	29.41 N 91.3 E	SRR14492501		Twenty-day-old seedlings of susceptible cultivated qingke accession were infected with the Bgh race and the disease phenotype and symptoms were monitored at 0 hpi.	replicate3
PRJNA728483		SRR14492502	SRX10839875	SRP319286	2021-12-03T00:00:00Z	ILLUMINA	Illumina HiSeq 4000	PAIRED	PolyA	TRANSCRIPTOMIC	3281386800	2444102450	one month	Leaf	Hordeum vulgare	not applicable	gnd7	not applicable	K696h2	KZ6H2	Asia	China	China: Lhasa	29.41 N 91.20 E	SRR14492502		Twenty-day-old seedlings of resistant cultivated qingke accession were infected with the Bgh race and the disease phenotype and symptoms were monitored at 6 hpi.	replicate2
PRJNA728483		SRR14492503	SRX10839874	SRP319286	2021-12-03T00:00:00Z	ILLUMINA	Illumina HiSeq 4000	PAIRED	PolyA	TRANSCRIPTOMIC	3405489000	2538427947	one month	Leaf	Hordeum vulgare	not applicable	gnd7	not applicable	K696h1	KZ6H1	Asia	China	China: Lhasa	29.41 N 91.19 E	SRR14492503		Twenty-day-old seedlings of resistant cultivated qingke accession were infected with the Bgh race and the disease phenotype and symptoms were monitored at 6 hpi.	replicate1
PRJNA728483		SRR14492504	SRX10839873	SRP319286	2021-12-03T00:00:00Z	ILLUMINA	Illumina HiSeq 4000	PAIRED	PolyA	TRANSCRIPTOMIC	3227649600	2416940387	one month	Leaf	Hordeum vulgare	not applicable	gnd7	not applicable	K690h3	KZ0H3	Asia	China	China: Lhasa	29.41 N 91.18 E	SRR14492504		Twenty-day-old seedlings of resistant cultivated qingke accession were infected with the Bgh race and the disease phenotype and symptoms were monitored at 0 hpi.	replicate3
PRJNA728483		SRR14492505	SRX10839872	SRP319286	2021-12-03T00:00:00Z	ILLUMINA	Illumina HiSeq 4000	PAIRED	PolyA	TRANSCRIPTOMIC	3259232550	2435479811	one month	Leaf	Hordeum vulgare	not applicable	gnd7	not applicable	K690h2	KZ0H2	Asia	China	China: Lhasa	29.41 N 91.17 E	SRR14492505		Twenty-day-old seedlings of resistant cultivated qingke accession were infected with the Bgh race and the disease phenotype and symptoms were monitored at 0 hpi.	replicate2
PRJNA728483		SRR14492506	SRX10839871	SRP319286	2021-12-03T00:00:00Z	ILLUMINA	Illumina HiSeq 4000	PAIRED	PolyA	TRANSCRIPTOMIC	3284619600	2461091272	one month	Leaf	Hordeum vulgare	not applicable	gnd7	not applicable	K690h1	KZ0H1	Asia	China	China: Lhasa	29.41 N 91.16 E	SRR14492506		Twenty-day-old seedlings of resistant cultivated qingke accession were infected with the Bgh race and the disease phenotype and symptoms were monitored at 0 hpi.	replicate1
PRJNA728483		SRR14492507	SRX10839870	SRP319286	2021-12-03T00:00:00Z	ILLUMINA	Illumina HiSeq 4000	PAIRED	PolyA	TRANSCRIPTOMIC	3290617050	2484692179	one month	Leaf	Hordeum vulgare	not applicable	zq13	not applicable	G72168h3	GZ168H3	Asia	China	China: Lhasa	29.41 N 91.15 E	SRR14492507		Twenty-day-old seedlings of susceptible cultivated qingke accession were infected with the Bgh race and the disease phenotype and symptoms were monitored at 168 hpi.	replicate3
PRJNA728483		SRR14492508	SRX10839869	SRP319286	2021-12-03T00:00:00Z	ILLUMINA	Illumina HiSeq 4000	PAIRED	PolyA	TRANSCRIPTOMIC	3291220500	2473403571	one month	Leaf	Hordeum vulgare	not applicable	zq13	not applicable	G72168h2	GZ168H2	Asia	China	China: Lhasa	29.41 N 91.14 E	SRR14492508		Twenty-day-old seedlings of susceptible cultivated qingke accession were infected with the Bgh race and the disease phenotype and symptoms were monitored at 168 hpi.	replicate2
PRJNA728483		SRR14492509	SRX10839868	SRP319286	2021-12-03T00:00:00Z	ILLUMINA	Illumina HiSeq 4000	PAIRED	PolyA	TRANSCRIPTOMIC	3244766850	2420724548	one month	Leaf	Hordeum vulgare	not applicable	zq13	not applicable	G72168h1	GZ168H1	Asia	China	China: Lhasa	29.41 N 91.13 E	SRR14492509		Twenty-day-old seedlings of susceptible cultivated qingke accession were infected with the Bgh race and the disease phenotype and symptoms were monitored at 168 hpi.	replicate1
PRJNA728483		SRR14492510	SRX10839867	SRP319286	2021-12-03T00:00:00Z	ILLUMINA	Illumina HiSeq 4000	PAIRED	PolyA	TRANSCRIPTOMIC	3234528900	2412596462	one month	Leaf	Hordeum vulgare	not applicable	zq13	not applicable	G7272h3	GZ72H3	Asia	China	China: Lhasa	29.41 N 91.12 E	SRR14492510		Twenty-day-old seedlings of susceptible cultivated qingke accession were infected with the Bgh race and the disease phenotype and symptoms were monitored at 72 hpi.	replicate3
PRJNA728483		SRR14492511	SRX10839866	SRP319286	2021-12-03T00:00:00Z	ILLUMINA	Illumina HiSeq 4000	PAIRED	PolyA	TRANSCRIPTOMIC	3240305550	2417995387	one month	Leaf	Hordeum vulgare	not applicable	zq13	not applicable	G7272h2	GZ72H2	Asia	China	China: Lhasa	29.41 N 91.11 E	SRR14492511		Twenty-day-old seedlings of susceptible cultivated qingke accession were infected with the Bgh race and the disease phenotype and symptoms were monitored at 72 hpi.	replicate2
PRJNA728483		SRR14492512	SRX10839865	SRP319286	2021-12-03T00:00:00Z	ILLUMINA	Illumina HiSeq 4000	PAIRED	PolyA	TRANSCRIPTOMIC	3349685550	2535879470	one month	Leaf	Hordeum vulgare	not applicable	zq13	not applicable	G720h2	GZ0H2	Asia	China	China: Lhasa	29.41 N 91.2 E	SRR14492512		Twenty-day-old seedlings of susceptible cultivated qingke accession were infected with the Bgh race and the disease phenotype and symptoms were monitored at 0 hpi.	replicate2
PRJNA728483		SRR14492513	SRX10839864	SRP319286	2021-12-03T00:00:00Z	ILLUMINA	Illumina HiSeq 4000	PAIRED	PolyA	TRANSCRIPTOMIC	3232890900	2418709115	one month	Leaf	Hordeum vulgare	not applicable	zq13	not applicable	G720h1	GZ0H1	Asia	China	China: Lhasa	29.41 N 91.1 E	SRR14492513		Twenty-day-old seedlings of susceptible cultivated qingke accession were infected with the Bgh race and the disease phenotype and symptoms were monitored at 0 hpi.	replicate1
PRJEB12540	Large Differences in Gene Expression Responses to Drought and Heat Stress between Elite Barley Cultivar Scarlett and a Spanish Landrace	ERR1248084	ERX1320022	ERP014029	2016-05-01T00:00:00Z	ILLUMINA	Illumina HiSeq 2000	PAIRED	cDNA	TRANSCRIPTOMIC	5881033858	3974955151	not applicable	Young Inflorescence	Hordeum vulgare	vulgare	Scarlett	not applicable	SCYIC_1_6_19	unspecified	not applicable	not applicable	not applicable	not applicable	ERR1248084	RNAseq transcriptome assembly and expression profiling of a drought-control experiment with barley cultivar Scarlett and Spanish landrace SBCC073	control	1
PRJEB12540		ERR1248085	ERX1320023	ERP014029	2016-05-01T00:00:00Z	ILLUMINA	Illumina HiSeq 2000	PAIRED	cDNA	TRANSCRIPTOMIC	9933099520	6699443572	not applicable	Young Inflorescence	Hordeum vulgare	vulgare	Scarlett	not applicable	SCYIC_2_4_22	unspecified	not applicable	not applicable	not applicable	not applicable	ERR1248085		control	2
PRJEB12540		ERR1248086	ERX1320024	ERP014029	2016-05-01T00:00:00Z	ILLUMINA	Illumina HiSeq 2000	PAIRED	cDNA	TRANSCRIPTOMIC	6711006812	4606650156	not applicable	Young Inflorescence	Hordeum vulgare	vulgare	Scarlett	not applicable	SCYID_1_6_18	unspecified	not applicable	not applicable	not applicable	not applicable	ERR1248086		severe drought	1
PRJEB12540		ERR1248087	ERX1320025	ERP014029	2016-05-01T00:00:00Z	ILLUMINA	Illumina HiSeq 2000	PAIRED	cDNA	TRANSCRIPTOMIC	10516032130	7224313869	not applicable	Young Inflorescence	Hordeum vulgare	vulgare	Scarlett	not applicable	SCYID_2_5_23	unspecified	not applicable	not applicable	not applicable	not applicable	ERR1248087		severe drought	2
PRJEB12540		ERR1248088	ERX1320026	ERP014029	2016-05-01T00:00:00Z	ILLUMINA	Illumina HiSeq 2000	PAIRED	cDNA	TRANSCRIPTOMIC	7873873948	5550832891	not applicable	Young Inflorescence	Hordeum vulgare	vulgare	Scarlett	not applicable	SCYIG_1_4_6	unspecified	not applicable	not applicable	not applicable	not applicable	ERR1248088		mild drought combined with heat	1
PRJEB12540		ERR1248089	ERX1320027	ERP014029	2016-05-01T00:00:00Z	ILLUMINA	Illumina HiSeq 2000	PAIRED	cDNA	TRANSCRIPTOMIC	9598496620	6447973641	not applicable	Young Inflorescence	Hordeum vulgare	vulgare	Scarlett	not applicable	SCYIG_2_4_25	unspecified	not applicable	not applicable	not applicable	not applicable	ERR1248089		mild drought combined with heat	2
PRJEB12540		ERR1248116	ERX1320054	ERP014029	2016-05-01T00:00:00Z	ILLUMINA	Illumina HiSeq 2000	PAIRED	cDNA	TRANSCRIPTOMIC	7144707276	4802651541	not applicable	Leaf	Hordeum vulgare	vulgare	Scarlett	not applicable	SCLFC_1_7_8	unspecified	not applicable	not applicable	not applicable	not applicable	ERR1248116		control	1
PRJEB12540		ERR1248117	ERX1320055	ERP014029	2016-05-01T00:00:00Z	ILLUMINA	Illumina HiSeq 2000	PAIRED	cDNA	TRANSCRIPTOMIC	8812088198	5737201049	not applicable	Leaf	Hordeum vulgare	vulgare	Scarlett	not applicable	SCLFC_2_8_12	unspecified	not applicable	not applicable	not applicable	not applicable	ERR1248117		control	2
PRJEB12540		ERR1248118	ERX1320056	ERP014029	2016-05-01T00:00:00Z	ILLUMINA	Illumina HiSeq 2000	PAIRED	cDNA	TRANSCRIPTOMIC	11734603392	8080609891	not applicable	Leaf	Hordeum vulgare	vulgare	Scarlett	not applicable	SCLFC_3_5_27	unspecified	not applicable	not applicable	not applicable	not applicable	ERR1248118		control	3
PRJEB12540		ERR1248119	ERX1320057	ERP014029	2016-05-01T00:00:00Z	ILLUMINA	Illumina HiSeq 2000	PAIRED	cDNA	TRANSCRIPTOMIC	7371712654	4818884811	not applicable	Leaf	Hordeum vulgare	vulgare	Scarlett	not applicable	SCLFD_1_8_11	unspecified	not applicable	not applicable	not applicable	not applicable	ERR1248119		severe drought	1
PRJEB12540		ERR1248120	ERX1320058	ERP014029	2016-05-01T00:00:00Z	ILLUMINA	Illumina HiSeq 2000	PAIRED	cDNA	TRANSCRIPTOMIC	7511131438	4904214599	not applicable	Leaf	Hordeum vulgare	vulgare	Scarlett	not applicable	SCLFD_2_8_14	unspecified	not applicable	not applicable	not applicable	not applicable	ERR1248120		severe drought	2
PRJEB12540		ERR1248121	ERX1320059	ERP014029	2016-05-01T00:00:00Z	ILLUMINA	Illumina HiSeq 2000	PAIRED	cDNA	TRANSCRIPTOMIC	9870197730	6810611040	not applicable	Leaf	Hordeum vulgare	vulgare	Scarlett	not applicable	SCLFD_3_5_22	unspecified	not applicable	not applicable	not applicable	not applicable	ERR1248121		severe drought	3
PRJEB12540		ERR1248122	ERX1320060	ERP014029	2016-05-01T00:00:00Z	ILLUMINA	Illumina HiSeq 2000	PAIRED	cDNA	TRANSCRIPTOMIC	7404084770	4985207814	not applicable	Leaf	Hordeum vulgare	vulgare	Scarlett	not applicable	SCLFG_1_7_5	unspecified	not applicable	not applicable	not applicable	not applicable	ERR1248122		mild drought combined with heat	1
PRJEB12540		ERR1248123	ERX1320061	ERP014029	2016-05-01T00:00:00Z	ILLUMINA	Illumina HiSeq 2000	PAIRED	cDNA	TRANSCRIPTOMIC	8647224080	5778503305	not applicable	Leaf	Hordeum vulgare	vulgare	Scarlett	not applicable	SCLFG_2_3_23	unspecified	not applicable	not applicable	not applicable	not applicable	ERR1248123		mild drought combined with heat	2
PRJEB12540		ERR1248274	ERX1320212	ERP014029	2016-05-01T00:00:00Z	ILLUMINA	Illumina HiSeq 2000	PAIRED	cDNA	TRANSCRIPTOMIC	6762206136	4626410668	not applicable	Young Inflorescence	Hordeum vulgare	vulgare	SBCC073	not applicable	73YIC_1_5_20	unspecified	not applicable	not applicable	not applicable	not applicable	ERR1248274		control	1
PRJEB12540		ERR1248275	ERX1320213	ERP014029	2016-05-01T00:00:00Z	ILLUMINA	Illumina HiSeq 2000	PAIRED	cDNA	TRANSCRIPTOMIC	7294124858	4930006372	not applicable	Young Inflorescence	Hordeum vulgare	vulgare	SBCC073	not applicable	73YIC_2_6_15	unspecified	not applicable	not applicable	not applicable	not applicable	ERR1248275		control	2
PRJEB12540		ERR1248276	ERX1320214	ERP014029	2016-05-01T00:00:00Z	ILLUMINA	Illumina HiSeq 2000	PAIRED	cDNA	TRANSCRIPTOMIC	7287961434	5004604763	not applicable	Young Inflorescence	Hordeum vulgare	vulgare	SBCC073	not applicable	73YID_1_6_16	unspecified	not applicable	not applicable	not applicable	not applicable	ERR1248276		severe drought	1
PRJEB12540		ERR1248277	ERX1320215	ERP014029	2016-05-01T00:00:00Z	ILLUMINA	Illumina HiSeq 2000	PAIRED	cDNA	TRANSCRIPTOMIC	8964601228	6042160572	not applicable	Young Inflorescence	Hordeum vulgare	vulgare	SBCC073	not applicable	73YID_2_4_21	unspecified	not applicable	not applicable	not applicable	not applicable	ERR1248277		severe drought	2
PRJEB12540		ERR1248278	ERX1320216	ERP014029	2016-05-01T00:00:00Z	ILLUMINA	Illumina HiSeq 2000	PAIRED	cDNA	TRANSCRIPTOMIC	9951159936	7008545737	not applicable	Young Inflorescence	Hordeum vulgare	vulgare	SBCC073	not applicable	73YIG_1_4_4	unspecified	not applicable	not applicable	not applicable	not applicable	ERR1248278		mild drought combined with heat	1
PRJEB12540		ERR1248279	ERX1320217	ERP014029	2016-05-01T00:00:00Z	ILLUMINA	Illumina HiSeq 2000	PAIRED	cDNA	TRANSCRIPTOMIC	10187489028	6850535919	not applicable	Young Inflorescence	Hordeum vulgare	vulgare	SBCC073	not applicable	73YIG_2_3_21	unspecified	not applicable	not applicable	not applicable	not applicable	ERR1248279		mild drought combined with heat	2
PRJEB12540		ERR1248280	ERX1320218	ERP014029	2016-05-01T00:00:00Z	ILLUMINA	Illumina HiSeq 2000	PAIRED	cDNA	TRANSCRIPTOMIC	9421044266	6662763138	not applicable	Leaf	Hordeum vulgare	vulgare	SBCC073	not applicable	73LFC_1_4_7	unspecified	not applicable	not applicable	not applicable	not applicable	ERR1248280		control	1
PRJEB12540		ERR1248281	ERX1320219	ERP014029	2016-05-01T00:00:00Z	ILLUMINA	Illumina HiSeq 2000	PAIRED	cDNA	TRANSCRIPTOMIC	7427009144	5012182919	not applicable	Leaf	Hordeum vulgare	vulgare	SBCC073	not applicable	73LFC_2_7_9	unspecified	not applicable	not applicable	not applicable	not applicable	ERR1248281		control	2
PRJEB12540		ERR1248282	ERX1320220	ERP014029	2016-05-01T00:00:00Z	ILLUMINA	Illumina HiSeq 2000	PAIRED	cDNA	TRANSCRIPTOMIC	6383149500	4163700641	not applicable	Leaf	Hordeum vulgare	vulgare	SBCC073	not applicable	73LFC_3_8_13	unspecified	not applicable	not applicable	not applicable	not applicable	ERR1248282		control	3
PRJEB12540		ERR1248283	ERX1320221	ERP014029	2016-05-01T00:00:00Z	ILLUMINA	Illumina HiSeq 2000	PAIRED	cDNA	TRANSCRIPTOMIC	8019767438	5385802055	not applicable	Leaf	Hordeum vulgare	vulgare	SBCC073	not applicable	73LFD_1_7_10	unspecified	not applicable	not applicable	not applicable	not applicable	ERR1248283		severe drought	1
PRJEB12540		ERR1248284	ERX1320222	ERP014029	2016-05-01T00:00:00Z	ILLUMINA	Illumina HiSeq 2000	PAIRED	cDNA	TRANSCRIPTOMIC	11827280588	8016836931	not applicable	Leaf	Hordeum vulgare	vulgare	SBCC073	not applicable	73LFD_2_4_27	unspecified	not applicable	not applicable	not applicable	not applicable	ERR1248284		severe drought	2
PRJEB12540		ERR1248285	ERX1320223	ERP014029	2016-05-01T00:00:00Z	ILLUMINA	Illumina HiSeq 2000	PAIRED	cDNA	TRANSCRIPTOMIC	10184387924	6991193252	not applicable	Leaf	Hordeum vulgare	vulgare	SBCC073	not applicable	73LFD_3_5_25	unspecified	not applicable	not applicable	not applicable	not applicable	ERR1248285		severe drought	3
PRJEB12540		ERR1248286	ERX1320224	ERP014029	2016-05-01T00:00:00Z	ILLUMINA	Illumina HiSeq 2000	PAIRED	cDNA	TRANSCRIPTOMIC	10078616078	7142102095	not applicable	Leaf	Hordeum vulgare	vulgare	SBCC073	not applicable	73LFG_1_4_3	unspecified	not applicable	not applicable	not applicable	not applicable	ERR1248286		mild drought combined with heat	1
PRJEB12540		ERR1248287	ERX1320225	ERP014029	2016-05-01T00:00:00Z	ILLUMINA	Illumina HiSeq 2000	PAIRED	cDNA	TRANSCRIPTOMIC	6131848976	4193526558	not applicable	Leaf	Hordeum vulgare	vulgare	SBCC073	not applicable	73LFG_2_4_20	unspecified	not applicable	not applicable	not applicable	not applicable	ERR1248287		mild drought combined with heat	2
PRJNA324116	Heat Stress Affects Pi-related Genes Expression and Inorganic Phosphate Deposition/Accumulation in Barley	SRR3618865	SRX1815078	SRP075978	2017-02-09T00:00:00Z	ILLUMINA	Illumina HiSeq 2000	PAIRED	cDNA	TRANSCRIPTOMIC	4772062800	3814130471	2 weeks	shoot tissue	Hordeum vulgare	not applicable	Rolap	not applicable	GSM2184140		not applicable	not applicable	not applicable	not applicable	SRR3618865	RNA-seq (strand-specific library) of barley shoots and roots from control and heat conditions	control (22℃)	1
PRJNA324116		SRR3618866	SRX1815079	SRP075978	2017-02-09T00:00:00Z	ILLUMINA	Illumina HiSeq 2000	PAIRED	cDNA	TRANSCRIPTOMIC	4743033200	3664110119	2 weeks	shoot tissue	Hordeum vulgare	not applicable	Rolap	not applicable	GSM2184141		not applicable	not applicable	not applicable	not applicable	SRR3618866		control (22℃)	2
PRJNA324116		SRR3618867	SRX1815080	SRP075978	2017-02-09T00:00:00Z	ILLUMINA	Illumina HiSeq 2000	PAIRED	cDNA	TRANSCRIPTOMIC	4699033000	3630045612	2 weeks	shoot tissue	Hordeum vulgare	not applicable	Rolap	not applicable	GSM2184142		not applicable	not applicable	not applicable	not applicable	SRR3618867		control (22℃)	3
PRJNA324116		SRR3618868	SRX1815081	SRP075978	2017-02-09T00:00:00Z	ILLUMINA	Illumina HiSeq 2000	PAIRED	cDNA	TRANSCRIPTOMIC	4708504800	3648655304	2 weeks	shoot tissue	Hordeum vulgare	not applicable	Rolap	not applicable	GSM2184143		not applicable	not applicable	not applicable	not applicable	SRR3618868		heat stress (35.5℃)	1
PRJNA324116		SRR3618869	SRX1815082	SRP075978	2017-02-09T00:00:00Z	ILLUMINA	Illumina HiSeq 2000	PAIRED	cDNA	TRANSCRIPTOMIC	4706460800	3631370360	2 weeks	shoot tissue	Hordeum vulgare	not applicable	Rolap	not applicable	GSM2184144		not applicable	not applicable	not applicable	not applicable	SRR3618869		heat stress (35.5℃)	2
PRJNA324116		SRR3618870	SRX1815083	SRP075978	2017-02-09T00:00:00Z	ILLUMINA	Illumina HiSeq 2000	PAIRED	cDNA	TRANSCRIPTOMIC	4763343800	3687374611	2 weeks	shoot tissue	Hordeum vulgare	not applicable	Rolap	not applicable	GSM2184145		not applicable	not applicable	not applicable	not applicable	SRR3618870		heat stress (35.5℃)	3
PRJNA324116		SRR3618871	SRX1815084	SRP075978	2017-02-09T00:00:00Z	ILLUMINA	Illumina HiSeq 2000	PAIRED	cDNA	TRANSCRIPTOMIC	4862184400	3675591867	2 weeks	root tissue	Hordeum vulgare	not applicable	Rolap	not applicable	GSM2184146		not applicable	not applicable	not applicable	not applicable	SRR3618871		control (22℃)	1
PRJNA324116		SRR3618872	SRX1815085	SRP075978	2017-02-09T00:00:00Z	ILLUMINA	Illumina HiSeq 2000	PAIRED	cDNA	TRANSCRIPTOMIC	4744902800	3591628123	2 weeks	root tissue	Hordeum vulgare	not applicable	Rolap	not applicable	GSM2184147		not applicable	not applicable	not applicable	not applicable	SRR3618872		control (22℃)	2
PRJNA324116		SRR3618873	SRX1815086	SRP075978	2017-02-09T00:00:00Z	ILLUMINA	Illumina HiSeq 2000	PAIRED	cDNA	TRANSCRIPTOMIC	4847008000	3665878942	2 weeks	root tissue	Hordeum vulgare	not applicable	Rolap	not applicable	GSM2184148		not applicable	not applicable	not applicable	not applicable	SRR3618873		heat stress (35.5℃)	1
PRJNA324116		SRR3618874	SRX1815087	SRP075978	2017-02-09T00:00:00Z	ILLUMINA	Illumina HiSeq 2000	PAIRED	cDNA	TRANSCRIPTOMIC	4702618600	3594229223	2 weeks	root tissue	Hordeum vulgare	not applicable	Rolap	not applicable	GSM2184149		not applicable	not applicable	not applicable	not applicable	SRR3618874		heat stress (35.5℃)	2
PRJNA400519	Reference gene selection for quantitative RT-PCR normalisation in barley under low-nitrogen stress, based on RNAseq data	SRR5992402	SRX3148084	SRP116614	2018-09-28T00:00:00Z	ILLUMINA	Illumina HiSeq 2000	PAIRED	RANDOM PCR	TRANSCRIPTOMIC	4470093200	3201467840	not applicable	Root	Hordeum vulgare	not applicable	BI-04	not applicable	CZW-C	CZW-C	not applicable	not applicable	not applicable	not applicable	SRR5992402	Hordeum vulgare Raw sequence reads	0.24mm NH4NO3 treat 24h	C
PRJNA400519		SRR5992403	SRX3148083	SRP116614	2018-09-28T00:00:00Z	ILLUMINA	Illumina HiSeq 2000	PAIRED	RANDOM PCR	TRANSCRIPTOMIC	6068858400	4294107330	not applicable	Root	Hordeum vulgare	not applicable	BI-45	not applicable	CZW-D	CZW-D	not applicable	not applicable	not applicable	not applicable	SRR5992403		0.24mm NH4NO3 treat 0h	D
PRJNA400519		SRR5992404	SRX3148082	SRP116614	2018-09-28T00:00:00Z	ILLUMINA	Illumina HiSeq 2000	PAIRED	RANDOM PCR	TRANSCRIPTOMIC	9772234000	6779374146	not applicable	Root	Hordeum vulgare	not applicable	BI-04	not applicable	CZW-A	CZW-A	not applicable	not applicable	not applicable	not applicable	SRR5992404		0.24mm NH4NO3 treat 0h	A
PRJNA400519		SRR5992405	SRX3148081	SRP116614	2018-09-28T00:00:00Z	ILLUMINA	Illumina HiSeq 2000	PAIRED	RANDOM PCR	TRANSCRIPTOMIC	9804909600	6794537532	not applicable	Root	Hordeum vulgare	not applicable	BI-04	not applicable	CZW-B	CZW-B	not applicable	not applicable	not applicable	not applicable	SRR5992405		0.24mm NH4NO3 treat 1h	B
PRJNA400519		SRR5992406	SRX3148080	SRP116614	2018-09-28T00:00:00Z	ILLUMINA	Illumina HiSeq 2000	PAIRED	RANDOM PCR	TRANSCRIPTOMIC	9299490000	6456407368	not applicable	shoot	Hordeum vulgare	not applicable	BI-45	not applicable	CZW-5	CZW-5	not applicable	not applicable	not applicable	not applicable	SRR5992406		0.24mm NH4NO3 treat 1h	5
PRJNA400519		SRR5992407	SRX3148079	SRP116614	2018-09-28T00:00:00Z	ILLUMINA	Illumina HiSeq 2000	PAIRED	RANDOM PCR	TRANSCRIPTOMIC	5091957200	3544064312	not applicable	shoot	Hordeum vulgare	not applicable	BI-45	not applicable	CZW-6	CZW-6	not applicable	not applicable	not applicable	not applicable	SRR5992407		0.24mm NH4NO3 treat 24h	6
PRJNA400519		SRR5992408	SRX3148078	SRP116614	2018-09-28T00:00:00Z	ILLUMINA	Illumina HiSeq 2000	PAIRED	RANDOM PCR	TRANSCRIPTOMIC	5817124600	4514345121	not applicable	shoot	Hordeum vulgare	not applicable	BI-04	not applicable	CZW-3	CZW-3	not applicable	not applicable	not applicable	not applicable	SRR5992408		0.24mm NH4NO3 treat 24h	3
PRJNA400519		SRR5992409	SRX3148077	SRP116614	2018-09-28T00:00:00Z	ILLUMINA	Illumina HiSeq 2000	PAIRED	RANDOM PCR	TRANSCRIPTOMIC	5806184200	4497595313	not applicable	shoot	Hordeum vulgare	not applicable	BI-45	not applicable	CZW-4	CZW-4	not applicable	not applicable	not applicable	not applicable	SRR5992409		0.24mm NH4NO3 treat 0h	4
PRJNA400519		SRR5992410	SRX3148076	SRP116614	2018-09-28T00:00:00Z	ILLUMINA	Illumina HiSeq 2000	PAIRED	RANDOM PCR	TRANSCRIPTOMIC	3257423600	2337158485	not applicable	shoot	Hordeum vulgare	not applicable	BI-04	not applicable	CZW-1	CZW-1	not applicable	not applicable	not applicable	not applicable	SRR5992410		0.24mm NH4NO3 treat 0h	1
PRJNA400519		SRR5992411	SRX3148075	SRP116614	2018-09-28T00:00:00Z	ILLUMINA	Illumina HiSeq 2000	PAIRED	RANDOM PCR	TRANSCRIPTOMIC	3390642800	2432538453	not applicable	shoot	Hordeum vulgare	not applicable	BI-04	not applicable	CZW-2	CZW-2	not applicable	not applicable	not applicable	not applicable	SRR5992411		0.24mm NH4NO3 treat 1h	2
PRJNA400519		SRR5992412	SRX3148074	SRP116614	2018-09-28T00:00:00Z	ILLUMINA	Illumina HiSeq 2000	PAIRED	RANDOM PCR	TRANSCRIPTOMIC	5484160000	3897866582	not applicable	Root	Hordeum vulgare	not applicable	BI-45	not applicable	CZW-E	CZW-E	not applicable	not applicable	not applicable	not applicable	SRR5992412		0.24mm NH4NO3 treat 1h	E
PRJNA400519		SRR5992413	SRX3148073	SRP116614	2018-09-28T00:00:00Z	ILLUMINA	Illumina HiSeq 2000	PAIRED	RANDOM PCR	TRANSCRIPTOMIC	5998608000	4249102352	not applicable	Root	Hordeum vulgare	not applicable	BI-45	not applicable	CZW-F	CZW-F	not applicable	not applicable	not applicable	not applicable	SRR5992413		0.24mm NH4NO3 treat 24h	F
PRJNA439267	Osmotic stress enhances suberization of apoplastic barriers in barley seminal roots: analysis of chemical, transcriptomic and physiological responses	SRR6869705	SRX3823993	SRP136092	2018-03-20T00:00:00Z	ILLUMINA	Illumina HiSeq 4000	PAIRED	unspecified	TRANSCRIPTOMIC	3050692400	1234359822	12 days	Root	Hordeum vulgare	vulgare	Scarlett	not applicable	S-C4	TK-S-C4	Europe	Germany	Germany: Bonn	not applicable	SRR6869705	Barley seminal root zone specific gene expression in response to water deficit	water deficit	2
PRJNA439267		SRR6869706	SRX3823992	SRP136092	2018-03-20T00:00:00Z	ILLUMINA	Illumina HiSeq 4000	PAIRED	unspecified	TRANSCRIPTOMIC	2721847200	1051511066	12 days	Root	Hordeum vulgare	vulgare	Scarlett	not applicable	S-C3	TK-S-C3	Europe	Germany	Germany: Bonn	not applicable	SRR6869706		water deficit	1
PRJNA439267		SRR6869707	SRX3823991	SRP136092	2018-03-20T00:00:00Z	ILLUMINA	Illumina HiSeq 4000	PAIRED	unspecified	TRANSCRIPTOMIC	3484360200	1323157938	12 days	Root	Hordeum vulgare	vulgare	Scarlett	not applicable	S-C6	TK-S-C6	Europe	Germany	Germany: Bonn	not applicable	SRR6869707		water deficit	4
PRJNA439267		SRR6869708	SRX3823990	SRP136092	2018-03-20T00:00:00Z	ILLUMINA	Illumina HiSeq 4000	PAIRED	unspecified	TRANSCRIPTOMIC	3865970800	1473090161	12 days	Root	Hordeum vulgare	vulgare	Scarlett	not applicable	S-C5	TK-S-C5	Europe	Germany	Germany: Bonn	not applicable	SRR6869708		water deficit	3
PRJNA439267		SRR6869709	SRX3823989	SRP136092	2018-03-20T00:00:00Z	ILLUMINA	Illumina HiSeq 4000	PAIRED	unspecified	TRANSCRIPTOMIC	3386061400	1322371926	12 days	Root	Hordeum vulgare	vulgare	Scarlett	not applicable	S-B5	TK-S-B5	Europe	Germany	Germany: Bonn	not applicable	SRR6869709		water deficit	3
PRJNA439267		SRR6869710	SRX3823988	SRP136092	2018-03-20T00:00:00Z	ILLUMINA	Illumina HiSeq 4000	PAIRED	unspecified	TRANSCRIPTOMIC	4175847600	1594388787	12 days	Root	Hordeum vulgare	vulgare	Scarlett	not applicable	K-B6	TK-S-B6	Europe	Germany	Germany: Bonn	not applicable	SRR6869710		control	4
PRJNA439267		SRR6869711	SRX3823987	SRP136092	2018-03-20T00:00:00Z	ILLUMINA	Illumina HiSeq 4000	PAIRED	unspecified	TRANSCRIPTOMIC	3261848600	1258713289	12 days	Root	Hordeum vulgare	vulgare	Scarlett	not applicable	S-A5	TK-S-A5	Europe	Germany	Germany: Bonn	not applicable	SRR6869711		water deficit	3
PRJNA439267		SRR6869712	SRX3823986	SRP136092	2018-03-20T00:00:00Z	ILLUMINA	Illumina HiSeq 4000	PAIRED	unspecified	TRANSCRIPTOMIC	3544752200	1358672420	12 days	Root	Hordeum vulgare	vulgare	Scarlett	not applicable	S-A6	TK-S-A6	Europe	Germany	Germany: Bonn	not applicable	SRR6869712		water deficit	4
PRJNA439267		SRR6869713	SRX3823985	SRP136092	2018-03-20T00:00:00Z	ILLUMINA	Illumina HiSeq 4000	PAIRED	unspecified	TRANSCRIPTOMIC	3309542000	1269654777	12 days	Root	Hordeum vulgare	vulgare	Scarlett	not applicable	S-B3	TK-S-B3	Europe	Germany	Germany: Bonn	not applicable	SRR6869713		water deficit	1
PRJNA439267		SRR6869714	SRX3823984	SRP136092	2018-03-20T00:00:00Z	ILLUMINA	Illumina HiSeq 4000	PAIRED	unspecified	TRANSCRIPTOMIC	3729259400	1412240272	12 days	Root	Hordeum vulgare	vulgare	Scarlett	not applicable	S-B4	TK-S-B4	Europe	Germany	Germany: Bonn	not applicable	SRR6869714		water deficit	2
PRJNA439267		SRR6869715	SRX3823983	SRP136092	2018-03-20T00:00:00Z	ILLUMINA	Illumina HiSeq 4000	PAIRED	unspecified	TRANSCRIPTOMIC	3333837800	1282012396	12 days	Root	Hordeum vulgare	vulgare	Scarlett	not applicable	K-C5	TK-K-C5	Europe	Germany	Germany: Bonn	not applicable	SRR6869715		control	3
PRJNA439267		SRR6869716	SRX3823982	SRP136092	2018-03-20T00:00:00Z	ILLUMINA	Illumina HiSeq 4000	PAIRED	unspecified	TRANSCRIPTOMIC	3650929600	1406709408	12 days	Root	Hordeum vulgare	vulgare	Scarlett	not applicable	K-C6	TK-K-C6	Europe	Germany	Germany: Bonn	not applicable	SRR6869716		control	4
PRJNA439267		SRR6869717	SRX3823981	SRP136092	2018-03-20T00:00:00Z	ILLUMINA	Illumina HiSeq 4000	PAIRED	unspecified	TRANSCRIPTOMIC	3411526000	1316601396	12 days	Root	Hordeum vulgare	vulgare	Scarlett	not applicable	S-A3	TK-S-A3	Europe	Germany	Germany: Bonn	not applicable	SRR6869717		water deficit	1
PRJNA439267		SRR6869718	SRX3823980	SRP136092	2018-03-20T00:00:00Z	ILLUMINA	Illumina HiSeq 4000	PAIRED	unspecified	TRANSCRIPTOMIC	2886075600	1105195902	12 days	Root	Hordeum vulgare	vulgare	Scarlett	not applicable	S-A4	TK-S-A4	Europe	Germany	Germany: Bonn	not applicable	SRR6869718		water deficit	2
PRJNA439267		SRR6869719	SRX3823979	SRP136092	2018-03-20T00:00:00Z	ILLUMINA	Illumina HiSeq 4000	PAIRED	unspecified	TRANSCRIPTOMIC	3936414000	1534727797	12 days	Root	Hordeum vulgare	vulgare	Scarlett	not applicable	K-C3	TK-K-C3	Europe	Germany	Germany: Bonn	not applicable	SRR6869719		control	1
PRJNA439267		SRR6869720	SRX3823978	SRP136092	2018-03-20T00:00:00Z	ILLUMINA	Illumina HiSeq 4000	PAIRED	unspecified	TRANSCRIPTOMIC	3167104400	1207924979	12 days	Root	Hordeum vulgare	vulgare	Scarlett	not applicable	K-C4	TK-K-C4	Europe	Germany	Germany: Bonn	not applicable	SRR6869720		control	2
PRJNA439267		SRR6869721	SRX3823977	SRP136092	2018-03-20T00:00:00Z	ILLUMINA	Illumina HiSeq 4000	PAIRED	unspecified	TRANSCRIPTOMIC	3977192600	1544208713	12 days	Root	Hordeum vulgare	vulgare	Scarlett	not applicable	K-A3	TK-K-A3	Europe	Germany	Germany: Bonn	not applicable	SRR6869721		control	1
PRJNA439267		SRR6869722	SRX3823976	SRP136092	2018-03-20T00:00:00Z	ILLUMINA	Illumina HiSeq 4000	PAIRED	unspecified	TRANSCRIPTOMIC	3686121800	1405119702	12 days	Root	Hordeum vulgare	vulgare	Scarlett	not applicable	K-A4	TK-K-A4	Europe	Germany	Germany: Bonn	not applicable	SRR6869722		control	2
PRJNA439267		SRR6869723	SRX3823975	SRP136092	2018-03-20T00:00:00Z	ILLUMINA	Illumina HiSeq 4000	PAIRED	unspecified	TRANSCRIPTOMIC	3105219000	1200866646	12 days	Root	Hordeum vulgare	vulgare	Scarlett	not applicable	K-A5	TK-K-A5	Europe	Germany	Germany: Bonn	not applicable	SRR6869723		control	3
PRJNA439267		SRR6869724	SRX3823974	SRP136092	2018-03-20T00:00:00Z	ILLUMINA	Illumina HiSeq 4000	PAIRED	unspecified	TRANSCRIPTOMIC	3609018200	1366754873	12 days	Root	Hordeum vulgare	vulgare	Scarlett	not applicable	K-A6	TK-K-A6	Europe	Germany	Germany: Bonn	not applicable	SRR6869724		control	4
PRJNA439267		SRR6869725	SRX3823973	SRP136092	2018-03-20T00:00:00Z	ILLUMINA	Illumina HiSeq 4000	PAIRED	unspecified	TRANSCRIPTOMIC	3310103000	1273263518	12 days	Root	Hordeum vulgare	vulgare	Scarlett	not applicable	K-B3	TK-K-B3	Europe	Germany	Germany: Bonn	not applicable	SRR6869725		control	1
PRJNA439267		SRR6869726	SRX3823972	SRP136092	2018-03-20T00:00:00Z	ILLUMINA	Illumina HiSeq 4000	PAIRED	unspecified	TRANSCRIPTOMIC	3013446200	1177190933	12 days	Root	Hordeum vulgare	vulgare	Scarlett	not applicable	K-B4	TK-K-B4	Europe	Germany	Germany: Bonn	not applicable	SRR6869726		control	2
PRJNA439267		SRR6869727	SRX3823971	SRP136092	2018-03-20T00:00:00Z	ILLUMINA	Illumina HiSeq 4000	PAIRED	unspecified	TRANSCRIPTOMIC	3774693400	1516411634	12 days	Root	Hordeum vulgare	vulgare	Scarlett	not applicable	K-B5	TK-K-B5	Europe	Germany	Germany: Bonn	not applicable	SRR6869727		control	3
PRJNA439267		SRR6869728	SRX3823970	SRP136092	2018-03-20T00:00:00Z	ILLUMINA	Illumina HiSeq 4000	PAIRED	unspecified	TRANSCRIPTOMIC	11142735000	1295054821	12 days	Root	Hordeum vulgare	vulgare	Scarlett	not applicable	K-B6	TK-K-B6	Europe	Germany	Germany: Bonn	not applicable	SRR6869728		control	4
PRJNA546269	Transcriptomic and alternative splicing analyses reveal mechanisms of the difference in salt tolerance between barley and rice	SRR9201534	SRX5972963	SRP200410	2019-06-05T00:00:00Z	ILLUMINA	Illumina HiSeq 2500	PAIRED	cDNA	TRANSCRIPTOMIC	10099499700	3996827935	seedling stage	Root	Hordeum vulgare	not applicable	XZ26	not applicable	GSM3852647	PAIRED	not applicable	not applicable	not applicable	not applicable	SRR9201534	Transcriptomic and alternative splicing analyses reveal mechanisms of the difference in salt tolerance between barley and rice	CK (0 mM NaCl)	1
PRJNA546269		SRR9201535	SRX5972964	SRP200410	2019-06-05T00:00:00Z	ILLUMINA	Illumina HiSeq 2500	PAIRED	cDNA	TRANSCRIPTOMIC	10597666200	4022882487	seedling stage	Root	Hordeum vulgare	not applicable	XZ26	not applicable	GSM3852648	PAIRED	not applicable	not applicable	not applicable	not applicable	SRR9201535		CK (0 mM NaCl)	2
PRJNA546269		SRR9201536	SRX5972965	SRP200410	2019-06-05T00:00:00Z	ILLUMINA	Illumina HiSeq 2500	PAIRED	cDNA	TRANSCRIPTOMIC	9557694600	4237970774	seedling stage	Root	Hordeum vulgare	not applicable	XZ26	not applicable	GSM3852649	PAIRED	not applicable	not applicable	not applicable	not applicable	SRR9201536		CK (0 mM NaCl)	3
PRJNA546269		SRR9201537	SRX5972966	SRP200410	2019-06-05T00:00:00Z	ILLUMINA	Illumina HiSeq 2500	PAIRED	cDNA	TRANSCRIPTOMIC	10623643500	3784572415	seedling stage	Root	Hordeum vulgare	not applicable	XZ26	not applicable	GSM3852650	PAIRED	not applicable	not applicable	not applicable	not applicable	SRR9201537		SALT (100 mM NaCl)	1
PRJNA546269		SRR9201538	SRX5972967	SRP200410	2019-06-05T00:00:00Z	ILLUMINA	Illumina HiSeq 2500	PAIRED	cDNA	TRANSCRIPTOMIC	8241407100	4241736232	seedling stage	Root	Hordeum vulgare	not applicable	XZ26	not applicable	GSM3852651	PAIRED	not applicable	not applicable	not applicable	not applicable	SRR9201538		SALT (100 mM NaCl)	2
PRJNA546269		SRR9201539	SRX5972968	SRP200410	2019-06-05T00:00:00Z	ILLUMINA	Illumina HiSeq 2500	PAIRED	cDNA	TRANSCRIPTOMIC	9761065200	3291978864	seedling stage	Root	Hordeum vulgare	not applicable	XZ26	not applicable	GSM3852652	PAIRED	not applicable	not applicable	not applicable	not applicable	SRR9201539		SALT (100 mM NaCl)	3
PRJNA546269		SRR9201546	SRX5972975	SRP200410	2019-06-05T00:00:00Z	ILLUMINA	Illumina HiSeq 2500	PAIRED	cDNA	TRANSCRIPTOMIC	9604099800	4862520699	seedling stage	Shoot	Hordeum vulgare	not applicable	XZ26	not applicable	GSM3852659	PAIRED	not applicable	not applicable	not applicable	not applicable	SRR9201546		CK (0 mM NaCl)	1
PRJNA546269		SRR9201547	SRX5972976	SRP200410	2019-06-05T00:00:00Z	ILLUMINA	Illumina HiSeq 2500	PAIRED	cDNA	TRANSCRIPTOMIC	9477710400	3933329547	seedling stage	Shoot	Hordeum vulgare	not applicable	XZ26	not applicable	GSM3852660	PAIRED	not applicable	not applicable	not applicable	not applicable	SRR9201547		CK (0 mM NaCl)	2
PRJNA546269		SRR9201548	SRX5972977	SRP200410	2019-06-05T00:00:00Z	ILLUMINA	Illumina HiSeq 2500	PAIRED	cDNA	TRANSCRIPTOMIC	10248403500	3846751231	seedling stage	Shoot	Hordeum vulgare	not applicable	XZ26	not applicable	GSM3852661	PAIRED	not applicable	not applicable	not applicable	not applicable	SRR9201548		CK (0 mM NaCl)	3
PRJNA546269		SRR9201549	SRX5972978	SRP200410	2019-06-05T00:00:00Z	ILLUMINA	Illumina HiSeq 2500	PAIRED	cDNA	TRANSCRIPTOMIC	12470014500	4199499552	seedling stage	Shoot	Hordeum vulgare	not applicable	XZ26	not applicable	GSM3852662	PAIRED	not applicable	not applicable	not applicable	not applicable	SRR9201549		SALT (100 mM NaCl)	1
PRJNA546269		SRR9201550	SRX5972979	SRP200410	2019-06-05T00:00:00Z	ILLUMINA	Illumina HiSeq 2500	PAIRED	cDNA	TRANSCRIPTOMIC	17252814300	5074336948	seedling stage	Shoot	Hordeum vulgare	not applicable	XZ26	not applicable	GSM3852663	PAIRED	not applicable	not applicable	not applicable	not applicable	SRR9201550		SALT (100 mM NaCl)	2
PRJNA546269		SRR9201551	SRX5972980	SRP200410	2019-06-05T00:00:00Z	ILLUMINA	Illumina HiSeq 2500	PAIRED	cDNA	TRANSCRIPTOMIC	17252814300	7069847383	seedling stage	Shoot	Hordeum vulgare	not applicable	XZ26	not applicable	GSM3852664	PAIRED	not applicable	not applicable	not applicable	not applicable	SRR9201551		SALT (100 mM NaCl)	3
PRJNA566107	Novel low-nitrogen stress-responsive long non-coding RNAs (lncRNA) in barley landrace B968 (Liuzhutouzidamai) at seedling stage	SRR10150520	SRX6875953	SRP222660	2020-02-23T00:00:00Z	ILLUMINA	HiSeq X Ten	PAIRED	cDNA	TRANSCRIPTOMIC	20483512200	7664435880	3-leaf stage	leaf	Hordeum vulgare	not applicable	B968	not applicable	NN_2	NGER2018050057	Asia	China	China:shanghai	not applicable	SRR10150520	Low nitrogen tolerance related study in barley	normal nitrogen supply	biological replicate 2
PRJNA566107		SRR10150521	SRX6875952	SRP222660	2020-02-23T00:00:00Z	ILLUMINA	HiSeq X Ten	PAIRED	cDNA	TRANSCRIPTOMIC	16657487100	6131303847	3-leaf stage	leaf	Hordeum vulgare	not applicable	B968	not applicable	NN_1	NGER2018050056	Asia	China	China:shanghai	not applicable	SRR10150521		normal nitrogen supply	biological replicate 1
PRJNA566107		SRR10150522	SRX6875951	SRP222660	2020-02-23T00:00:00Z	ILLUMINA	HiSeq X Ten	PAIRED	cDNA	TRANSCRIPTOMIC	20211213600	7601100960	3-leaf stage	leaf	Hordeum vulgare	not applicable	B968	not applicable	LN_2	NGER2018050063	Asia	China	China:shanghai	not applicable	SRR10150522		low nitrogen stress	biological replicate 2
PRJNA566107		SRR10150523	SRX6875950	SRP222660	2020-02-23T00:00:00Z	ILLUMINA	HiSeq X Ten	PAIRED	cDNA	TRANSCRIPTOMIC	19366021800	7302808235	3-leaf stage	leaf	Hordeum vulgare	not applicable	B968	not applicable	LN_1	NGER2018050062	Asia	China	China:shanghai	not applicable	SRR10150523		low nitrogen stress	biological replicate 1
PRJNA602700	Genome-Wide Analysis of Gene Expression Provides New Insights into Waterlogging Responses in Barley (Hordeum vulgare L).	SRR10951966	SRX7618912	SRP243926	2020-02-15T00:00:00Z	ILLUMINA	Illumina HiSeq 4000	PAIRED	cDNA	TRANSCRIPTOMIC	8802836700	2611161595	not applicable	Roots	Hordeum vulgare	not applicable	Deder2	not applicable	GSM4279232		not applicable	not applicable	not applicable	not applicable	SRR10951966	Genome-Wide analysis of gene expression responses to waterlogging stress in roots of barley (Hordeum vulgare L.)	Control	replicate1
PRJNA602700		SRR10951967	SRX7618913	SRP243926	2020-02-15T00:00:00Z	ILLUMINA	Illumina HiSeq 4000	PAIRED	cDNA	TRANSCRIPTOMIC	9095365200	2696178379	not applicable	Roots	Hordeum vulgare	not applicable	Deder2	not applicable	GSM4279233		not applicable	not applicable	not applicable	not applicable	SRR10951967		Control	replicate2
PRJNA602700		SRR10951968	SRX7618914	SRP243926	2020-02-15T00:00:00Z	ILLUMINA	Illumina HiSeq 4000	PAIRED	cDNA	TRANSCRIPTOMIC	8000325900	2387020740	not applicable	Roots	Hordeum vulgare	not applicable	Deder2	not applicable	GSM4279234		not applicable	not applicable	not applicable	not applicable	SRR10951968		Control	replicate3
PRJNA602700		SRR10951969	SRX7618915	SRP243926	2020-02-15T00:00:00Z	ILLUMINA	Illumina HiSeq 4000	PAIRED	cDNA	TRANSCRIPTOMIC	8325825300	2456119231	not applicable	Roots	Hordeum vulgare	not applicable	Deder2	not applicable	GSM4279235		not applicable	not applicable	not applicable	not applicable	SRR10951969		Control	replicate4
PRJNA602700		SRR10951970	SRX7618916	SRP243926	2020-02-15T00:00:00Z	ILLUMINA	Illumina HiSeq 4000	PAIRED	cDNA	TRANSCRIPTOMIC	8194267500	2432902349	not applicable	Roots	Hordeum vulgare	not applicable	Yerong	not applicable	GSM4279236		not applicable	not applicable	not applicable	not applicable	SRR10951970		Control	replicate1
PRJNA602700		SRR10951971	SRX7618917	SRP243926	2020-02-15T00:00:00Z	ILLUMINA	Illumina HiSeq 4000	PAIRED	cDNA	TRANSCRIPTOMIC	8106165600	2390503308	not applicable	Roots	Hordeum vulgare	not applicable	Yerong	not applicable	GSM4279237		not applicable	not applicable	not applicable	not applicable	SRR10951971		Control	replicate2
PRJNA602700		SRR10951972	SRX7618918	SRP243926	2020-02-15T00:00:00Z	ILLUMINA	Illumina HiSeq 4000	PAIRED	cDNA	TRANSCRIPTOMIC	8599926300	2534372157	not applicable	Roots	Hordeum vulgare	not applicable	Yerong	not applicable	GSM4279238		not applicable	not applicable	not applicable	not applicable	SRR10951972		Control	replicate3
PRJNA602700		SRR10951973	SRX7618919	SRP243926	2020-02-15T00:00:00Z	ILLUMINA	Illumina HiSeq 4000	PAIRED	cDNA	TRANSCRIPTOMIC	7712565600	2278338074	not applicable	Roots	Hordeum vulgare	not applicable	Yerong	not applicable	GSM4279239		not applicable	not applicable	not applicable	not applicable	SRR10951973		Control	replicate4
PRJNA602700		SRR10951974	SRX7618936	SRP243926	2020-02-15T00:00:00Z	ILLUMINA	Illumina HiSeq 4000	PAIRED	cDNA	TRANSCRIPTOMIC	8147287800	2392888409	not applicable	Roots	Hordeum vulgare	not applicable	Deder2	not applicable	GSM4279240		not applicable	not applicable	not applicable	not applicable	SRR10951974		Control	replicate1
PRJNA602700		SRR10951975	SRX7618937	SRP243926	2020-02-15T00:00:00Z	ILLUMINA	Illumina HiSeq 4000	PAIRED	cDNA	TRANSCRIPTOMIC	6279663300	1864239113	not applicable	Roots	Hordeum vulgare	not applicable	Deder2	not applicable	GSM4279241		not applicable	not applicable	not applicable	not applicable	SRR10951975		Control	replicate2
PRJNA602700		SRR10951976	SRX7618938	SRP243926	2020-02-15T00:00:00Z	ILLUMINA	Illumina HiSeq 4000	PAIRED	cDNA	TRANSCRIPTOMIC	8179669800	2437372394	not applicable	Roots	Hordeum vulgare	not applicable	Deder2	not applicable	GSM4279242		not applicable	not applicable	not applicable	not applicable	SRR10951976		Control	replicate3
PRJNA602700		SRR10951977	SRX7618939	SRP243926	2020-02-15T00:00:00Z	ILLUMINA	Illumina HiSeq 4000	PAIRED	cDNA	TRANSCRIPTOMIC	8085213600	2392968899	not applicable	Roots	Hordeum vulgare	not applicable	Deder2	not applicable	GSM4279243		not applicable	not applicable	not applicable	not applicable	SRR10951977		Control	replicate4
PRJNA602700		SRR10951978	SRX7618940	SRP243926	2020-02-15T00:00:00Z	ILLUMINA	Illumina HiSeq 4000	PAIRED	cDNA	TRANSCRIPTOMIC	8677985100	2691262928	not applicable	Roots	Hordeum vulgare	not applicable	Yerong	not applicable	GSM4279244		not applicable	not applicable	not applicable	not applicable	SRR10951978		Control	replicate1
PRJNA602700		SRR10951979	SRX7618941	SRP243926	2020-02-15T00:00:00Z	ILLUMINA	Illumina HiSeq 4000	PAIRED	cDNA	TRANSCRIPTOMIC	7694361000	2275728446	not applicable	Roots	Hordeum vulgare	not applicable	Yerong	not applicable	GSM4279245		not applicable	not applicable	not applicable	not applicable	SRR10951979		Control	replicate2
PRJNA602700		SRR10951980	SRX7618942	SRP243926	2020-02-15T00:00:00Z	ILLUMINA	Illumina HiSeq 4000	PAIRED	cDNA	TRANSCRIPTOMIC	7356646500	2182462767	not applicable	Roots	Hordeum vulgare	not applicable	Yerong	not applicable	GSM4279246		not applicable	not applicable	not applicable	not applicable	SRR10951980		Control	replicate3
PRJNA602700		SRR10951981	SRX7618943	SRP243926	2020-02-15T00:00:00Z	ILLUMINA	Illumina HiSeq 4000	PAIRED	cDNA	TRANSCRIPTOMIC	7972636800	2378339168	not applicable	Roots	Hordeum vulgare	not applicable	Yerong	not applicable	GSM4279247		not applicable	not applicable	not applicable	not applicable	SRR10951981		Control	replicate4
PRJNA602700		SRR10951982	SRX7618920	SRP243926	2020-02-15T00:00:00Z	ILLUMINA	Illumina HiSeq 4000	PAIRED	cDNA	TRANSCRIPTOMIC	6405047400	1905549300	not applicable	Roots	Hordeum vulgare	not applicable	Deder2	not applicable	GSM4279248		not applicable	not applicable	not applicable	not applicable	SRR10951982		Waterlogging	replicate1
PRJNA602700		SRR10951983	SRX7618921	SRP243926	2020-02-15T00:00:00Z	ILLUMINA	Illumina HiSeq 4000	PAIRED	cDNA	TRANSCRIPTOMIC	8035626300	2366842253	not applicable	Roots	Hordeum vulgare	not applicable	Deder2	not applicable	GSM4279249		not applicable	not applicable	not applicable	not applicable	SRR10951983		Waterlogging	replicate2
PRJNA602700		SRR10951984	SRX7618922	SRP243926	2020-02-15T00:00:00Z	ILLUMINA	Illumina HiSeq 4000	PAIRED	cDNA	TRANSCRIPTOMIC	6306543900	1873242371	not applicable	Roots	Hordeum vulgare	not applicable	Deder2	not applicable	GSM4279250		not applicable	not applicable	not applicable	not applicable	SRR10951984		Waterlogging	replicate3
PRJNA602700		SRR10951985	SRX7618923	SRP243926	2020-02-15T00:00:00Z	ILLUMINA	Illumina HiSeq 4000	PAIRED	cDNA	TRANSCRIPTOMIC	7528651800	2238289799	not applicable	Roots	Hordeum vulgare	not applicable	Deder2	not applicable	GSM4279251		not applicable	not applicable	not applicable	not applicable	SRR10951985		Waterlogging	replicate4
PRJNA602700		SRR10951986	SRX7618924	SRP243926	2020-02-15T00:00:00Z	ILLUMINA	Illumina HiSeq 4000	PAIRED	cDNA	TRANSCRIPTOMIC	8460909000	2497565900	not applicable	Roots	Hordeum vulgare	not applicable	Yerong	not applicable	GSM4279252		not applicable	not applicable	not applicable	not applicable	SRR10951986		Waterlogging	replicate1
PRJNA602700		SRR10951987	SRX7618925	SRP243926	2020-02-15T00:00:00Z	ILLUMINA	Illumina HiSeq 4000	PAIRED	cDNA	TRANSCRIPTOMIC	8145551400	2413434834	not applicable	Roots	Hordeum vulgare	not applicable	Yerong	not applicable	GSM4279253		not applicable	not applicable	not applicable	not applicable	SRR10951987		Waterlogging	replicate2
PRJNA602700		SRR10951988	SRX7618926	SRP243926	2020-02-15T00:00:00Z	ILLUMINA	Illumina HiSeq 4000	PAIRED	cDNA	TRANSCRIPTOMIC	7503400500	2222666526	not applicable	Roots	Hordeum vulgare	not applicable	Yerong	not applicable	GSM4279254		not applicable	not applicable	not applicable	not applicable	SRR10951988		Waterlogging	replicate3
PRJNA602700		SRR10951989	SRX7618927	SRP243926	2020-02-15T00:00:00Z	ILLUMINA	Illumina HiSeq 4000	PAIRED	cDNA	TRANSCRIPTOMIC	8017653300	2388183754	not applicable	Roots	Hordeum vulgare	not applicable	Yerong	not applicable	GSM4279255		not applicable	not applicable	not applicable	not applicable	SRR10951989		Waterlogging	replicate4
PRJNA602700		SRR10951990	SRX7618928	SRP243926	2020-02-15T00:00:00Z	ILLUMINA	Illumina HiSeq 4000	PAIRED	cDNA	TRANSCRIPTOMIC	8093848200	2415218149	not applicable	Roots	Hordeum vulgare	not applicable	Deder2	not applicable	GSM4279256		not applicable	not applicable	not applicable	not applicable	SRR10951990		Control	replicate1
PRJNA602700		SRR10951991	SRX7618929	SRP243926	2020-02-15T00:00:00Z	ILLUMINA	Illumina HiSeq 4000	PAIRED	cDNA	TRANSCRIPTOMIC	7700484900	2302090006	not applicable	Roots	Hordeum vulgare	not applicable	Deder2	not applicable	GSM4279257		not applicable	not applicable	not applicable	not applicable	SRR10951991		Control	replicate2
PRJNA602700		SRR10951993	SRX7618931	SRP243926	2020-02-15T00:00:00Z	ILLUMINA	Illumina HiSeq 4000	PAIRED	cDNA	TRANSCRIPTOMIC	7346871600	2183605675	not applicable	Roots	Hordeum vulgare	not applicable	Deder2	not applicable	GSM4279259		not applicable	not applicable	not applicable	not applicable	SRR10951993		Control	replicate4
PRJNA602700		SRR10951994	SRX7618932	SRP243926	2020-02-15T00:00:00Z	ILLUMINA	Illumina HiSeq 4000	PAIRED	cDNA	TRANSCRIPTOMIC	8367686700	2479970265	not applicable	Roots	Hordeum vulgare	not applicable	Deder2	not applicable	GSM4279260		not applicable	not applicable	not applicable	not applicable	SRR10951994		Waterlogging	replicate1
PRJNA602700		SRR10951995	SRX7618933	SRP243926	2020-02-15T00:00:00Z	ILLUMINA	Illumina HiSeq 4000	PAIRED	cDNA	TRANSCRIPTOMIC	8546345400	2530660548	not applicable	Roots	Hordeum vulgare	not applicable	Deder2	not applicable	GSM4279261		not applicable	not applicable	not applicable	not applicable	SRR10951995		Waterlogging	replicate2
PRJNA602700		SRR10951996	SRX7618934	SRP243926	2020-02-15T00:00:00Z	ILLUMINA	Illumina HiSeq 4000	PAIRED	cDNA	TRANSCRIPTOMIC	8152127100	2435668661	not applicable	Roots	Hordeum vulgare	not applicable	Deder2	not applicable	GSM4279262		not applicable	not applicable	not applicable	not applicable	SRR10951996		Waterlogging	replicate3
PRJNA602700		SRR10951997	SRX7618935	SRP243926	2020-02-15T00:00:00Z	ILLUMINA	Illumina HiSeq 4000	PAIRED	cDNA	TRANSCRIPTOMIC	9109416000	2695433935	not applicable	Roots	Hordeum vulgare	not applicable	Deder2	not applicable	GSM4279263		not applicable	not applicable	not applicable	not applicable	SRR10951997		Waterlogging	replicate4
PRJNA602700		SRR10951992	SRX7618930	SRP243926	2020-02-15T00:00:00Z	ILLUMINA	Illumina HiSeq 4000	PAIRED	cDNA	TRANSCRIPTOMIC	6317358000	1910539808	not applicable	Roots	Hordeum vulgare	not applicable	Deder2	not applicable	GSM4279258		not applicable	not applicable	not applicable	not applicable	SRR10951992		Control	replicate3
PRJEB40905	The Effect of Drought on Transcriptome and Hormonal Profiles in Barley Genotypes With Contrasting Drought Tolerance	ERR4704279	ERX4624840	ERP124612	2021-01-06T00:00:00Z	ILLUMINA	Illumina NovaSeq 6000	PAIRED	RT-PCR	TRANSCRIPTOMIC	7000192420	2165473485	not applicable	ERP124612	Hordeum vulgare	not applicable	not applicable	not applicable	BD3	unspecified	North America	USA	not applicable	not applicable	ERR4704279	Comparative hormonal and expression analyses of two barley genotypes with contrasting drought tolerance.	Controlled plant growth chamber	1
PRJEB40905		ERR4704283	ERX4624844	ERP124612	2021-01-06T00:00:00Z	ILLUMINA	Illumina NovaSeq 6000	PAIRED	RT-PCR	TRANSCRIPTOMIC	6689567966	2056601992	not applicable	ERP124612	Hordeum vulgare	not applicable	not applicable	not applicable	OD1	unspecified	North America	USA	not applicable	not applicable	ERR4704283		Controlled plant growth chamber	1
PRJEB40905		ERR4704286	ERX4624847	ERP124612	2021-01-06T00:00:00Z	ILLUMINA	Illumina NovaSeq 6000	PAIRED	RT-PCR	TRANSCRIPTOMIC	7077524602	2204625606	not applicable	ERP124612	Hordeum vulgare	not applicable	not applicable	not applicable	OW1	unspecified	North America	USA	not applicable	not applicable	ERR4704286		Controlled plant growth chamber	1
PRJEB40905		ERR4704288	ERX4624849	ERP124612	2021-01-06T00:00:00Z	ILLUMINA	Illumina NovaSeq 6000	PAIRED	RT-PCR	TRANSCRIPTOMIC	6833694767	2111971721	not applicable	ERP124612	Hordeum vulgare	not applicable	not applicable	not applicable	OW3	unspecified	North America	USA	not applicable	not applicable	ERR4704288		Controlled plant growth chamber	1
PRJEB40905		ERR4704277	ERX4624838	ERP124612	2021-01-06T00:00:00Z	ILLUMINA	Illumina NovaSeq 6000	PAIRED	RT-PCR	TRANSCRIPTOMIC	6327212803	1962509973	not applicable	ERP124612	Hordeum vulgare	not applicable	not applicable	not applicable	BD1	unspecified	North America	USA	not applicable	not applicable	ERR4704277		Controlled plant growth chamber	1
PRJEB40905		ERR4704280	ERX4624841	ERP124612	2021-01-06T00:00:00Z	ILLUMINA	Illumina NovaSeq 6000	PAIRED	RT-PCR	TRANSCRIPTOMIC	6855639983	2118577009	not applicable	ERP124612	Hordeum vulgare	not applicable	not applicable	not applicable	BW1	unspecified	North America	USA	not applicable	not applicable	ERR4704280		Controlled plant growth chamber	1
PRJEB40905		ERR4704282	ERX4624843	ERP124612	2021-01-06T00:00:00Z	ILLUMINA	Illumina NovaSeq 6000	PAIRED	RT-PCR	TRANSCRIPTOMIC	7265132656	2247436112	not applicable	ERP124612	Hordeum vulgare	not applicable	not applicable	not applicable	BW3	unspecified	North America	USA	not applicable	not applicable	ERR4704282		Controlled plant growth chamber	1
PRJEB40905		ERR4704287	ERX4624848	ERP124612	2021-01-06T00:00:00Z	ILLUMINA	Illumina NovaSeq 6000	PAIRED	RT-PCR	TRANSCRIPTOMIC	6528934884	2015713386	not applicable	ERP124612	Hordeum vulgare	not applicable	not applicable	not applicable	OW2	unspecified	North America	USA	not applicable	not applicable	ERR4704287		Controlled plant growth chamber	1
PRJEB40905		ERR4704278	ERX4624839	ERP124612	2021-01-06T00:00:00Z	ILLUMINA	Illumina NovaSeq 6000	PAIRED	RT-PCR	TRANSCRIPTOMIC	6997986790	2166172693	not applicable	ERP124612	Hordeum vulgare	not applicable	not applicable	not applicable	BD2	unspecified	North America	USA	not applicable	not applicable	ERR4704278		Controlled plant growth chamber	1
PRJEB40905		ERR4704281	ERX4624842	ERP124612	2021-01-06T00:00:00Z	ILLUMINA	Illumina NovaSeq 6000	PAIRED	RT-PCR	TRANSCRIPTOMIC	7197002106	2230480076	not applicable	ERP124612	Hordeum vulgare	not applicable	not applicable	not applicable	BW2	unspecified	North America	USA	not applicable	not applicable	ERR4704281		Controlled plant growth chamber	1
PRJEB40905		ERR4704284	ERX4624845	ERP124612	2021-01-06T00:00:00Z	ILLUMINA	Illumina NovaSeq 6000	PAIRED	RT-PCR	TRANSCRIPTOMIC	6526663575	2023282234	not applicable	ERP124612	Hordeum vulgare	not applicable	not applicable	not applicable	OD2	unspecified	North America	USA	not applicable	not applicable	ERR4704284		Controlled plant growth chamber	1
PRJEB40905		ERR4704285	ERX4624846	ERP124612	2021-01-06T00:00:00Z	ILLUMINA	Illumina NovaSeq 6000	PAIRED	RT-PCR	TRANSCRIPTOMIC	7162241383	2225671103	not applicable	ERP124612	Hordeum vulgare	not applicable	not applicable	not applicable	OD3	unspecified	North America	USA	not applicable	not applicable	ERR4704285		Controlled plant growth chamber	1
PRJNA704034	Aluminum or Low pH – Which Is the Bigger Enemy of Barley? Transcriptome Analysis of Barley Root Meristem Under Al and Low pH Stress	SRR13765035	SRX10151448	SRP307555	2021-02-24T00:00:00Z	ILLUMINA	Illumina HiSeq 4000	PAIRED	cDNA	TRANSCRIPTOMIC	7709312588	3237435794	not applicable	root meristem	Hordeum vulgare	not applicable	Sebastian	not applicable	GSM5100650		not applicable	not applicable	not applicable	not applicable	SRR13765035	Transcriptome analysis of barley root meristem under Al and low pH stress	short experiment (hydroponics, 48h at pH=6)	replicate 1
PRJNA704034		SRR13765036	SRX10151449	SRP307555	2021-02-24T00:00:00Z	ILLUMINA	Illumina HiSeq 4000	PAIRED	cDNA	TRANSCRIPTOMIC	6034548100	2625507278	not applicable	root meristem	Hordeum vulgare	not applicable	Sebastian	not applicable	GSM5100651		not applicable	not applicable	not applicable	not applicable	SRR13765036		short experiment (hydroponics, 48h at pH=6)	replicate 2
PRJNA704034		SRR13765037	SRX10151450	SRP307555	2021-02-24T00:00:00Z	ILLUMINA	Illumina HiSeq 4000	PAIRED	cDNA	TRANSCRIPTOMIC	8973479170	3843282984	not applicable	root meristem	Hordeum vulgare	not applicable	Sebastian	not applicable	GSM5100652		not applicable	not applicable	not applicable	not applicable	SRR13765037		short experiment (hydroponics, 48h at pH=6)	replicate 3
PRJNA704034		SRR13765038	SRX10151451	SRP307555	2021-02-24T00:00:00Z	ILLUMINA	Illumina HiSeq 4000	PAIRED	cDNA	TRANSCRIPTOMIC	7371834188	3104876402	not applicable	root meristem	Hordeum vulgare	not applicable	Sebastian	not applicable	GSM5100653		not applicable	not applicable	not applicable	not applicable	SRR13765038		short experiment (hydroponics, 48h at pH=4)	replicate 1
PRJNA704034		SRR13765039	SRX10151452	SRP307555	2021-02-24T00:00:00Z	ILLUMINA	Illumina HiSeq 4000	PAIRED	cDNA	TRANSCRIPTOMIC	8089358535	3461651429	not applicable	root meristem	Hordeum vulgare	not applicable	Sebastian	not applicable	GSM5100654		not applicable	not applicable	not applicable	not applicable	SRR13765039		short experiment (hydroponics, 48h at pH=4)	replicate 2
PRJNA704034		SRR13765040	SRX10151453	SRP307555	2021-02-24T00:00:00Z	ILLUMINA	Illumina HiSeq 4000	PAIRED	cDNA	TRANSCRIPTOMIC	7078172270	2970605265	not applicable	root meristem	Hordeum vulgare	not applicable	Sebastian	not applicable	GSM5100655		not applicable	not applicable	not applicable	not applicable	SRR13765040		short experiment (hydroponics, 48h at pH=4)	replicate 3
PRJNA704034		SRR13765041	SRX10151454	SRP307555	2021-02-24T00:00:00Z	ILLUMINA	Illumina HiSeq 4000	PAIRED	cDNA	TRANSCRIPTOMIC	6758846797	2817494560	not applicable	root meristem	Hordeum vulgare	not applicable	Sebastian	not applicable	GSM5100656		not applicable	not applicable	not applicable	not applicable	SRR13765041		short experiment (hydroponics, 48h at pH=4 + 24h Al treatment at pH=4)	replicate 1
PRJNA704034		SRR13765042	SRX10151455	SRP307555	2021-02-24T00:00:00Z	ILLUMINA	Illumina HiSeq 4000	PAIRED	cDNA	TRANSCRIPTOMIC	9600838825	4015071760	not applicable	root meristem	Hordeum vulgare	not applicable	Sebastian	not applicable	GSM5100657		not applicable	not applicable	not applicable	not applicable	SRR13765042		short experiment (hydroponics, 48h at pH=4 + 24h Al treatment at pH=4)	replicate 2
PRJNA704034		SRR13765043	SRX10151456	SRP307555	2021-02-24T00:00:00Z	ILLUMINA	Illumina HiSeq 4000	PAIRED	cDNA	TRANSCRIPTOMIC	8805671087	3641814381	not applicable	root meristem	Hordeum vulgare	not applicable	Sebastian	not applicable	GSM5100658		not applicable	not applicable	not applicable	not applicable	SRR13765043		short experiment (hydroponics, 48h at pH=4 + 24h Al treatment at pH=4)	replicate 3
PRJNA704034		SRR13765044	SRX10151457	SRP307555	2021-02-24T00:00:00Z	ILLUMINA	Illumina HiSeq 4000	PAIRED	cDNA	TRANSCRIPTOMIC	14990664600	5793904150	not applicable	root meristem	Hordeum vulgare	not applicable	Sebastian	not applicable	GSM5100659		not applicable	not applicable	not applicable	not applicable	SRR13765044		long experiment (hydroponics, 9d at pH=6)	replicate 1
PRJNA704034		SRR13765045	SRX10151458	SRP307555	2021-02-24T00:00:00Z	ILLUMINA	Illumina HiSeq 4000	PAIRED	cDNA	TRANSCRIPTOMIC	15497309100	6017903413	not applicable	root meristem	Hordeum vulgare	not applicable	Sebastian	not applicable	GSM5100660		not applicable	not applicable	not applicable	not applicable	SRR13765045		long experiment (hydroponics, 9d at pH=6)	replicate 2
PRJNA704034		SRR13765046	SRX10151459	SRP307555	2021-02-24T00:00:00Z	ILLUMINA	Illumina HiSeq 4000	PAIRED	cDNA	TRANSCRIPTOMIC	17967674700	6881561016	not applicable	root meristem	Hordeum vulgare	not applicable	Sebastian	not applicable	GSM5100661		not applicable	not applicable	not applicable	not applicable	SRR13765046		long experiment (hydroponics, 9d at pH=6)	replicate 3
PRJNA704034		SRR13765047	SRX10151460	SRP307555	2021-02-24T00:00:00Z	ILLUMINA	Illumina HiSeq 4000	PAIRED	cDNA	TRANSCRIPTOMIC	17632940100	6830168844	not applicable	root meristem	Hordeum vulgare	not applicable	Sebastian	not applicable	GSM5100662		not applicable	not applicable	not applicable	not applicable	SRR13765047		long experiment (hydroponics, 9d at pH=4)	replicate 1
PRJNA704034		SRR13765048	SRX10151461	SRP307555	2021-02-24T00:00:00Z	ILLUMINA	Illumina HiSeq 4000	PAIRED	cDNA	TRANSCRIPTOMIC	31913540400	12364992241	not applicable	root meristem	Hordeum vulgare	not applicable	Sebastian	not applicable	GSM5100663		not applicable	not applicable	not applicable	not applicable	SRR13765048		long experiment (hydroponics, 9d at pH=4)	replicate 2
PRJNA704034		SRR13765049	SRX10151462	SRP307555	2021-02-24T00:00:00Z	ILLUMINA	Illumina HiSeq 4000	PAIRED	cDNA	TRANSCRIPTOMIC	20506779900	7880441663	not applicable	root meristem	Hordeum vulgare	not applicable	Sebastian	not applicable	GSM5100664		not applicable	not applicable	not applicable	not applicable	SRR13765049		long experiment (hydroponics, 9d at pH=4)	replicate 3
PRJNA704034		SRR13765050	SRX10151463	SRP307555	2021-02-24T00:00:00Z	ILLUMINA	Illumina HiSeq 4000	PAIRED	cDNA	TRANSCRIPTOMIC	17089773300	6630492320	not applicable	root meristem	Hordeum vulgare	not applicable	Sebastian	not applicable	GSM5100665		not applicable	not applicable	not applicable	not applicable	SRR13765050		long experiment (hydroponics, 2d at pH=4 + 7d Al treatment at pH=4))	replicate 1
PRJNA704034		SRR13765051	SRX10151464	SRP307555	2021-02-24T00:00:00Z	ILLUMINA	Illumina HiSeq 4000	PAIRED	cDNA	TRANSCRIPTOMIC	16420203600	6300505565	not applicable	root meristem	Hordeum vulgare	not applicable	Sebastian	not applicable	GSM5100666		not applicable	not applicable	not applicable	not applicable	SRR13765051		long experiment (hydroponics, 2d at pH=4 + 7d Al treatment at pH=4))	replicate 2
PRJNA704034		SRR13765052	SRX10151465	SRP307555	2021-02-24T00:00:00Z	ILLUMINA	Illumina HiSeq 4000	PAIRED	cDNA	TRANSCRIPTOMIC	13101375900	5165723388	not applicable	root meristem	Hordeum vulgare	not applicable	Sebastian	not applicable	GSM5100667		not applicable	not applicable	not applicable	not applicable	SRR13765052		long experiment (hydroponics, 2d at pH=4 + 7d Al treatment at pH=4))	replicate 3
PRJNA728113	Transcriptome Alterations of an in vitro-Selected, Moderately Resistant, Two-Row Malting Barley in Response to 3ADON, 15ADON, and NIV Chemotypes of Fusarium graminearum	SRR14467096	SRX10816564	SRP318925	2021-05-08T00:00:00Z	ILLUMINA	Illumina HiSeq 4000	PAIRED	cDNA	TRANSCRIPTOMIC	13249324400	5491469785	not applicable	grain	Hordeum vulgare	not applicable	Norman	not applicable	GSM5285858		not applicable	not applicable	not applicable	not applicable	SRR14467096	Transcriptome alterations of an in vitro-selected, moderately-resistant, two-row malting barley in response to 3ADON, 15ADON and NIV chemotypes of Fusarium graminearium	MOCK control	replicate1
PRJNA728113		SRR14467097	SRX10816565	SRP318925	2021-05-08T00:00:00Z	ILLUMINA	Illumina HiSeq 4000	PAIRED	cDNA	TRANSCRIPTOMIC	11883960000	4907469942	not applicable	grain	Hordeum vulgare	not applicable	CDC Kendall	not applicable	GSM5285859		not applicable	not applicable	not applicable	not applicable	SRR14467097		MOCK control	replicate1
PRJNA728113		SRR14467098	SRX10816566	SRP318925	2021-05-08T00:00:00Z	ILLUMINA	Illumina HiSeq 4000	PAIRED	cDNA	TRANSCRIPTOMIC	16221870400	7351182063	not applicable	grain	Hordeum vulgare	not applicable	CDC Kendall	not applicable	GSM5285860		not applicable	not applicable	not applicable	not applicable	SRR14467098		MOCK control	replicate1
PRJNA728113		SRR14467099	SRX10816567	SRP318925	2021-05-08T00:00:00Z	ILLUMINA	Illumina HiSeq 4000	PAIRED	cDNA	TRANSCRIPTOMIC	12300605600	5111771776	not applicable	grain	Hordeum vulgare	not applicable	Norman	not applicable	GSM5285861		not applicable	not applicable	not applicable	not applicable	SRR14467099		MOCK control	replicate1
PRJNA728113		SRR14467100	SRX10816568	SRP318925	2021-05-08T00:00:00Z	ILLUMINA	Illumina HiSeq 4000	PAIRED	cDNA	TRANSCRIPTOMIC	12709237000	5161522084	not applicable	grain	Hordeum vulgare	not applicable	Norman	not applicable	GSM5285862		not applicable	not applicable	not applicable	not applicable	SRR14467100		MOCK control	replicate2
PRJNA728113		SRR14467101	SRX10816569	SRP318925	2021-05-08T00:00:00Z	ILLUMINA	Illumina HiSeq 4000	PAIRED	cDNA	TRANSCRIPTOMIC	10776900000	4428304788	not applicable	grain	Hordeum vulgare	not applicable	CDC Kendall	not applicable	GSM5285863		not applicable	not applicable	not applicable	not applicable	SRR14467101		MOCK control	replicate2
PRJNA728113		SRR14467102	SRX10816570	SRP318925	2021-05-08T00:00:00Z	ILLUMINA	Illumina HiSeq 4000	PAIRED	cDNA	TRANSCRIPTOMIC	12825417200	5258516008	not applicable	grain	Hordeum vulgare	not applicable	CDC Kendall	not applicable	GSM5285864		not applicable	not applicable	not applicable	not applicable	SRR14467102		MOCK control	replicate2
PRJNA728113		SRR14467103	SRX10816571	SRP318925	2021-05-08T00:00:00Z	ILLUMINA	Illumina HiSeq 4000	PAIRED	cDNA	TRANSCRIPTOMIC	9474493600	3979891309	not applicable	grain	Hordeum vulgare	not applicable	Norman	not applicable	GSM5285865		not applicable	not applicable	not applicable	not applicable	SRR14467103		MOCK control	replicate2
PRJNA728113		SRR14467104	SRX10816572	SRP318925	2021-05-08T00:00:00Z	ILLUMINA	Illumina HiSeq 4000	PAIRED	cDNA	TRANSCRIPTOMIC	12035558200	5013159217	not applicable	grain	Hordeum vulgare	not applicable	CDC Kendall	not applicable	GSM5285866		not applicable	not applicable	not applicable	not applicable	SRR14467104		MOCK control	replicate3
PRJNA728113		SRR14467105	SRX10816573	SRP318925	2021-05-08T00:00:00Z	ILLUMINA	Illumina HiSeq 4000	PAIRED	cDNA	TRANSCRIPTOMIC	13238492600	5564847042	not applicable	grain	Hordeum vulgare	not applicable	Norman	not applicable	GSM5285867		not applicable	not applicable	not applicable	not applicable	SRR14467105		MOCK control	replicate3
PRJNA728113		SRR14467106	SRX10816574	SRP318925	2021-05-08T00:00:00Z	ILLUMINA	Illumina HiSeq 4000	PAIRED	cDNA	TRANSCRIPTOMIC	9695786600	4479738345	not applicable	grain	Hordeum vulgare	not applicable	Norman	not applicable	GSM5285868		not applicable	not applicable	not applicable	not applicable	SRR14467106		MOCK control	replicate3
PRJNA728113		SRR14467107	SRX10816575	SRP318925	2021-05-08T00:00:00Z	ILLUMINA	Illumina HiSeq 4000	PAIRED	cDNA	TRANSCRIPTOMIC	12226576000	5133736063	not applicable	grain	Hordeum vulgare	not applicable	CDC Kendall	not applicable	GSM5285869		not applicable	not applicable	not applicable	not applicable	SRR14467107		MOCK control	replicate3
PRJNA728113		SRR14467108	SRX10816576	SRP318925	2021-05-08T00:00:00Z	ILLUMINA	Illumina HiSeq 4000	PAIRED	cDNA	TRANSCRIPTOMIC	10876154200	4400422323	not applicable	grain	Hordeum vulgare	not applicable	Norman	not applicable	GSM5285870		not applicable	not applicable	not applicable	not applicable	SRR14467108		15ADON strain	replicate1
PRJNA728113		SRR14467109	SRX10816577	SRP318925	2021-05-08T00:00:00Z	ILLUMINA	Illumina HiSeq 4000	PAIRED	cDNA	TRANSCRIPTOMIC	13218611200	5463828003	not applicable	grain	Hordeum vulgare	not applicable	CDC Kendall	not applicable	GSM5285871		not applicable	not applicable	not applicable	not applicable	SRR14467109		15ADON strain	replicate1
PRJNA728113		SRR14467110	SRX10816578	SRP318925	2021-05-08T00:00:00Z	ILLUMINA	Illumina HiSeq 4000	PAIRED	cDNA	TRANSCRIPTOMIC	13312096800	5512657308	not applicable	grain	Hordeum vulgare	not applicable	Norman	not applicable	GSM5285872		not applicable	not applicable	not applicable	not applicable	SRR14467110		15ADON strain	replicate1
PRJNA728113		SRR14467111	SRX10816579	SRP318925	2021-05-08T00:00:00Z	ILLUMINA	Illumina HiSeq 4000	PAIRED	cDNA	TRANSCRIPTOMIC	13290477800	5444581489	not applicable	grain	Hordeum vulgare	not applicable	CDC Kendall	not applicable	GSM5285873		not applicable	not applicable	not applicable	not applicable	SRR14467111		15ADON strain	replicate1
PRJNA728113		SRR14467112	SRX10816580	SRP318925	2021-05-08T00:00:00Z	ILLUMINA	Illumina HiSeq 4000	PAIRED	cDNA	TRANSCRIPTOMIC	10230990800	4241865797	not applicable	grain	Hordeum vulgare	not applicable	CDC Kendall	not applicable	GSM5285874		not applicable	not applicable	not applicable	not applicable	SRR14467112		15ADON strain	replicate2
PRJNA728113		SRR14467113	SRX10816581	SRP318925	2021-05-08T00:00:00Z	ILLUMINA	Illumina HiSeq 4000	PAIRED	cDNA	TRANSCRIPTOMIC	11479329200	4720649732	not applicable	grain	Hordeum vulgare	not applicable	Norman	not applicable	GSM5285875		not applicable	not applicable	not applicable	not applicable	SRR14467113		15ADON strain	replicate2
PRJNA728113		SRR14467114	SRX10816582	SRP318925	2021-05-08T00:00:00Z	ILLUMINA	Illumina HiSeq 4000	PAIRED	cDNA	TRANSCRIPTOMIC	15024251000	6126795657	not applicable	grain	Hordeum vulgare	not applicable	CDC Kendall	not applicable	GSM5285876		not applicable	not applicable	not applicable	not applicable	SRR14467114		15ADON strain	replicate2
PRJNA728113		SRR14467115	SRX10816583	SRP318925	2021-05-08T00:00:00Z	ILLUMINA	Illumina HiSeq 4000	PAIRED	cDNA	TRANSCRIPTOMIC	11397293000	4622199419	not applicable	grain	Hordeum vulgare	not applicable	Norman	not applicable	GSM5285877		not applicable	not applicable	not applicable	not applicable	SRR14467115		15ADON strain	replicate2
PRJNA728113		SRR14467116	SRX10816584	SRP318925	2021-05-08T00:00:00Z	ILLUMINA	Illumina HiSeq 4000	PAIRED	cDNA	TRANSCRIPTOMIC	14149971200	5810736516	not applicable	grain	Hordeum vulgare	not applicable	Norman	not applicable	GSM5285878		not applicable	not applicable	not applicable	not applicable	SRR14467116		15ADON strain	replicate3
PRJNA728113		SRR14467117	SRX10816585	SRP318925	2021-05-08T00:00:00Z	ILLUMINA	Illumina HiSeq 4000	PAIRED	cDNA	TRANSCRIPTOMIC	10502832200	4320394399	not applicable	grain	Hordeum vulgare	not applicable	CDC Kendall	not applicable	GSM5285879		not applicable	not applicable	not applicable	not applicable	SRR14467117		15ADON strain	replicate3
PRJNA728113		SRR14467118	SRX10816586	SRP318925	2021-05-08T00:00:00Z	ILLUMINA	Illumina HiSeq 4000	PAIRED	cDNA	TRANSCRIPTOMIC	13437437000	5989615852	not applicable	grain	Hordeum vulgare	not applicable	CDC Kendall	not applicable	GSM5285880		not applicable	not applicable	not applicable	not applicable	SRR14467118		15ADON strain	replicate3
PRJNA728113		SRR14467119	SRX10816587	SRP318925	2021-05-08T00:00:00Z	ILLUMINA	Illumina HiSeq 4000	PAIRED	cDNA	TRANSCRIPTOMIC	11380032200	4621766467	not applicable	grain	Hordeum vulgare	not applicable	Norman	not applicable	GSM5285881		not applicable	not applicable	not applicable	not applicable	SRR14467119		15ADON strain	replicate3
PRJNA728113		SRR14467120	SRX10816588	SRP318925	2021-05-08T00:00:00Z	ILLUMINA	Illumina HiSeq 4000	PAIRED	cDNA	TRANSCRIPTOMIC	13007659200	5348064772	not applicable	grain	Hordeum vulgare	not applicable	CDC Kendall	not applicable	GSM5285882		not applicable	not applicable	not applicable	not applicable	SRR14467120		3ADON strain	replicate1
PRJNA728113		SRR14467121	SRX10816589	SRP318925	2021-05-08T00:00:00Z	ILLUMINA	Illumina HiSeq 4000	PAIRED	cDNA	TRANSCRIPTOMIC	13703801000	5596901995	not applicable	grain	Hordeum vulgare	not applicable	Norman	not applicable	GSM5285883		not applicable	not applicable	not applicable	not applicable	SRR14467121		3ADON strain	replicate1
PRJNA728113		SRR14467122	SRX10816590	SRP318925	2021-05-08T00:00:00Z	ILLUMINA	Illumina HiSeq 4000	PAIRED	cDNA	TRANSCRIPTOMIC	16761575000	6956686628	not applicable	grain	Hordeum vulgare	not applicable	Norman	not applicable	GSM5285884		not applicable	not applicable	not applicable	not applicable	SRR14467122		3ADON strain	replicate1
PRJNA728113		SRR14467123	SRX10816591	SRP318925	2021-05-08T00:00:00Z	ILLUMINA	Illumina HiSeq 4000	PAIRED	cDNA	TRANSCRIPTOMIC	10912243200	4424052788	not applicable	grain	Hordeum vulgare	not applicable	CDC Kendall	not applicable	GSM5285885		not applicable	not applicable	not applicable	not applicable	SRR14467123		3ADON strain	replicate1
PRJNA728113		SRR14467124	SRX10816592	SRP318925	2021-05-08T00:00:00Z	ILLUMINA	Illumina HiSeq 4000	PAIRED	cDNA	TRANSCRIPTOMIC	11472551000	4728402562	not applicable	grain	Hordeum vulgare	not applicable	Norman	not applicable	GSM5285886		not applicable	not applicable	not applicable	not applicable	SRR14467124		3ADON strain	replicate2
PRJNA728113		SRR14467125	SRX10816593	SRP318925	2021-05-08T00:00:00Z	ILLUMINA	Illumina HiSeq 4000	PAIRED	cDNA	TRANSCRIPTOMIC	13750879400	5648035061	not applicable	grain	Hordeum vulgare	not applicable	CDC Kendall	not applicable	GSM5285887		not applicable	not applicable	not applicable	not applicable	SRR14467125		3ADON strain	replicate2
PRJNA728113		SRR14467126	SRX10816594	SRP318925	2021-05-08T00:00:00Z	ILLUMINA	Illumina HiSeq 4000	PAIRED	cDNA	TRANSCRIPTOMIC	13306878400	6188785390	not applicable	grain	Hordeum vulgare	not applicable	Norman	not applicable	GSM5285888		not applicable	not applicable	not applicable	not applicable	SRR14467126		3ADON strain	replicate2
PRJNA728113		SRR14467127	SRX10816595	SRP318925	2021-05-08T00:00:00Z	ILLUMINA	Illumina HiSeq 4000	PAIRED	cDNA	TRANSCRIPTOMIC	11912524600	5055890968	not applicable	grain	Hordeum vulgare	not applicable	CDC Kendall	not applicable	GSM5285889		not applicable	not applicable	not applicable	not applicable	SRR14467127		3ADON strain	replicate2
PRJNA728113		SRR14467128	SRX10816596	SRP318925	2021-05-08T00:00:00Z	ILLUMINA	Illumina HiSeq 4000	PAIRED	cDNA	TRANSCRIPTOMIC	11221828000	4681980733	not applicable	grain	Hordeum vulgare	not applicable	Norman	not applicable	GSM5285890		not applicable	not applicable	not applicable	not applicable	SRR14467128		3ADON strain	replicate3
PRJNA728113		SRR14467129	SRX10816597	SRP318925	2021-05-08T00:00:00Z	ILLUMINA	Illumina HiSeq 4000	PAIRED	cDNA	TRANSCRIPTOMIC	11913517200	4950229057	not applicable	grain	Hordeum vulgare	not applicable	CDC Kendall	not applicable	GSM5285891		not applicable	not applicable	not applicable	not applicable	SRR14467129		3ADON strain	replicate3
PRJNA728113		SRR14467130	SRX10816598	SRP318925	2021-05-08T00:00:00Z	ILLUMINA	Illumina HiSeq 4000	PAIRED	cDNA	TRANSCRIPTOMIC	13335412600	5579049589	not applicable	grain	Hordeum vulgare	not applicable	CDC Kendall	not applicable	GSM5285892		not applicable	not applicable	not applicable	not applicable	SRR14467130		3ADON strain	replicate3
PRJNA728113		SRR14467131	SRX10816599	SRP318925	2021-05-08T00:00:00Z	ILLUMINA	Illumina HiSeq 4000	PAIRED	cDNA	TRANSCRIPTOMIC	18732103800	7575372301	not applicable	grain	Hordeum vulgare	not applicable	Norman	not applicable	GSM5285893		not applicable	not applicable	not applicable	not applicable	SRR14467131		3ADON strain	replicate3
PRJNA728113		SRR14467132	SRX10816600	SRP318925	2021-05-08T00:00:00Z	ILLUMINA	Illumina HiSeq 4000	PAIRED	cDNA	TRANSCRIPTOMIC	13203864400	5406315849	not applicable	grain	Hordeum vulgare	not applicable	Norman	not applicable	GSM5285894		not applicable	not applicable	not applicable	not applicable	SRR14467132		NIV strain	replicate1
PRJNA728113		SRR14467133	SRX10816601	SRP318925	2021-05-08T00:00:00Z	ILLUMINA	Illumina HiSeq 4000	PAIRED	cDNA	TRANSCRIPTOMIC	11585303200	4837780589	not applicable	grain	Hordeum vulgare	not applicable	CDC Kendall	not applicable	GSM5285895		not applicable	not applicable	not applicable	not applicable	SRR14467133		NIV strain	replicate1
PRJNA728113		SRR14467134	SRX10816602	SRP318925	2021-05-08T00:00:00Z	ILLUMINA	Illumina HiSeq 4000	PAIRED	cDNA	TRANSCRIPTOMIC	14542131400	6196981835	not applicable	grain	Hordeum vulgare	not applicable	Norman	not applicable	GSM5285896		not applicable	not applicable	not applicable	not applicable	SRR14467134		NIV strain	replicate1
PRJNA728113		SRR14467135	SRX10816603	SRP318925	2021-05-08T00:00:00Z	ILLUMINA	Illumina HiSeq 4000	PAIRED	cDNA	TRANSCRIPTOMIC	14378396400	5854340713	not applicable	grain	Hordeum vulgare	not applicable	CDC Kendall	not applicable	GSM5285897		not applicable	not applicable	not applicable	not applicable	SRR14467135		NIV strain	replicate1
PRJNA728113		SRR14467136	SRX10816604	SRP318925	2021-05-08T00:00:00Z	ILLUMINA	Illumina HiSeq 4000	PAIRED	cDNA	TRANSCRIPTOMIC	16526910600	6918159464	not applicable	grain	Hordeum vulgare	not applicable	Norman	not applicable	GSM5285898		not applicable	not applicable	not applicable	not applicable	SRR14467136		NIV strain	replicate2
PRJNA728113		SRR14467137	SRX10816605	SRP318925	2021-05-08T00:00:00Z	ILLUMINA	Illumina HiSeq 4000	PAIRED	cDNA	TRANSCRIPTOMIC	11819131800	4891543195	not applicable	grain	Hordeum vulgare	not applicable	CDC Kendall	not applicable	GSM5285899		not applicable	not applicable	not applicable	not applicable	SRR14467137		NIV strain	replicate2
PRJNA728113		SRR14467138	SRX10816606	SRP318925	2021-05-08T00:00:00Z	ILLUMINA	Illumina HiSeq 4000	PAIRED	cDNA	TRANSCRIPTOMIC	12367364400	5092102272	not applicable	grain	Hordeum vulgare	not applicable	CDC Kendall	not applicable	GSM5285900		not applicable	not applicable	not applicable	not applicable	SRR14467138		NIV strain	replicate2
PRJNA728113		SRR14467139	SRX10816607	SRP318925	2021-05-08T00:00:00Z	ILLUMINA	Illumina HiSeq 4000	PAIRED	cDNA	TRANSCRIPTOMIC	12609947400	5169235797	not applicable	grain	Hordeum vulgare	not applicable	Norman	not applicable	GSM5285901		not applicable	not applicable	not applicable	not applicable	SRR14467139		NIV strain	replicate2
PRJNA728113		SRR14467140	SRX10816608	SRP318925	2021-05-08T00:00:00Z	ILLUMINA	Illumina HiSeq 4000	PAIRED	cDNA	TRANSCRIPTOMIC	14528243400	5931915058	not applicable	grain	Hordeum vulgare	not applicable	CDC Kendall	not applicable	GSM5285902		not applicable	not applicable	not applicable	not applicable	SRR14467140		NIV strain	replicate3
PRJNA728113		SRR14467141	SRX10816609	SRP318925	2021-05-08T00:00:00Z	ILLUMINA	Illumina HiSeq 4000	PAIRED	cDNA	TRANSCRIPTOMIC	11145543800	4639051041	not applicable	grain	Hordeum vulgare	not applicable	Norman	not applicable	GSM5285903		not applicable	not applicable	not applicable	not applicable	SRR14467141		NIV strain	replicate3
PRJNA728113		SRR14467142	SRX10816610	SRP318925	2021-05-08T00:00:00Z	ILLUMINA	Illumina HiSeq 4000	PAIRED	cDNA	TRANSCRIPTOMIC	11161479000	4688088156	not applicable	grain	Hordeum vulgare	not applicable	CDC Kendall	not applicable	GSM5285904		not applicable	not applicable	not applicable	not applicable	SRR14467142		NIV strain	replicate3
PRJNA728113		SRR14467143	SRX10816611	SRP318925	2021-05-08T00:00:00Z	ILLUMINA	Illumina HiSeq 4000	PAIRED	cDNA	TRANSCRIPTOMIC	11240104000	4581372488	not applicable	grain	Hordeum vulgare	not applicable	Norman	not applicable	GSM5285905		not applicable	not applicable	not applicable	not applicable	SRR14467143		NIV strain	replicate3
PRJNA744693	Cultivar-, stress duration- and leaf age-specific hub genes and co-expression networks responding to waterlogging in barley	SRR15068499	SRX11378655	SRP327448	2021-11-13T00:00:00Z	ILLUMINA	Illumina HiSeq 2500	PAIRED	PolyA	TRANSCRIPTOMIC	7185619200	2193614784	mature leaves in waterlogged Laurikka at T2	leaf	Hordeum vulgare	not applicable	Laurikka	not applicable	S45	S45	Asia	China	China:Hangzhou	not applicable	SRR15068499	RNA-seq analysis of barley leaves responding to waterlogging stress	mature leaves in 6-day waterlogged Laurikka	replicate biological 3
PRJNA744693		SRR15068500	SRX11378654	SRP327448	2021-11-13T00:00:00Z	ILLUMINA	Illumina HiSeq 2500	PAIRED	PolyA	TRANSCRIPTOMIC	6816713700	2123033631	mature leaves in waterlogged Laurikka at T2	leaf	Hordeum vulgare	not applicable	Laurikka	not applicable	S44	S44	Asia	China	China:Hangzhou	not applicable	SRR15068500		mature leaves in 6-day waterlogged Laurikka	replicate biological 2
PRJNA744693		SRR15068501	SRX11378653	SRP327448	2021-11-13T00:00:00Z	ILLUMINA	Illumina HiSeq 2500	PAIRED	PolyA	TRANSCRIPTOMIC	6830308800	2098123189	mature leaves in waterlogged Laurikka at T2	leaf	Hordeum vulgare	not applicable	Laurikka	not applicable	S43	S43	Asia	China	China:Hangzhou	not applicable	SRR15068501		mature leaves in 6-day waterlogged Laurikka	replicate biological 1
PRJNA744693		SRR15068502	SRX11378652	SRP327448	2021-11-13T00:00:00Z	ILLUMINA	Illumina HiSeq 2500	PAIRED	PolyA	TRANSCRIPTOMIC	6739115700	2053888393	young leaves in controlled Laurikka at T2	leaf	Hordeum vulgare	not applicable	Laurikka	not applicable	S42	S42	Asia	China	China:Hangzhou	not applicable	SRR15068502		young leaves in 63-day-old controlled Laurikka	replicate biological 3
PRJNA744693		SRR15068506	SRX11378648	SRP327448	2021-11-13T00:00:00Z	ILLUMINA	Illumina HiSeq 2500	PAIRED	PolyA	TRANSCRIPTOMIC	7005805500	2150765530	mature leaves in controlled Laurikka at T2	leaf	Hordeum vulgare	not applicable	Laurikka	not applicable	S39	S39	Asia	China	China:Hangzhou	not applicable	SRR15068506		mature leaves in 63-day-old controlled Laurikka	replicate biological 3
PRJNA744693		SRR15068507	SRX11378647	SRP327448	2021-11-13T00:00:00Z	ILLUMINA	Illumina HiSeq 2500	PAIRED	PolyA	TRANSCRIPTOMIC	6712763700	2072816870	mature leaves in controlled Laurikka at T2	leaf	Hordeum vulgare	not applicable	Laurikka	not applicable	S38	S38	Asia	China	China:Hangzhou	not applicable	SRR15068507		mature leaves in 63-day-old controlled Laurikka	replicate biological 2
PRJNA744693		SRR15068508	SRX11378646	SRP327448	2021-11-13T00:00:00Z	ILLUMINA	Illumina HiSeq 2500	PAIRED	PolyA	TRANSCRIPTOMIC	6558125700	2006897118	mature leaves in controlled Laurikka at T2	leaf	Hordeum vulgare	not applicable	Laurikka	not applicable	S37	S37	Asia	China	China:Hangzhou	not applicable	SRR15068508		mature leaves in 63-day-old controlled Laurikka	replicate biological 1
PRJNA744693		SRR15068509	SRX11378645	SRP327448	2021-11-13T00:00:00Z	ILLUMINA	Illumina HiSeq 2500	PAIRED	PolyA	TRANSCRIPTOMIC	7380964200	2265715942	young leaves in waterlogged Evergreen at T2	leaf	Hordeum vulgare	not applicable	Evergreen	not applicable	S36	S36	Asia	China	China:Hangzhou	not applicable	SRR15068509		young leaves in 6-day waterlogged Evergreen	replicate biological 3
PRJNA744693		SRR15068513	SRX11378641	SRP327448	2021-11-13T00:00:00Z	ILLUMINA	Illumina HiSeq 2500	PAIRED	PolyA	TRANSCRIPTOMIC	6664263600	2058563227	mature leaves in waterlogged Evergreen at T2	leaf	Hordeum vulgare	not applicable	Evergreen	not applicable	S32	S32	Asia	China	China:Hangzhou	not applicable	SRR15068513		mature leaves in 6-day waterlogged Evergreen	replicate biological 2
PRJNA744693		SRR15068514	SRX11378640	SRP327448	2021-11-13T00:00:00Z	ILLUMINA	Illumina HiSeq 2500	PAIRED	PolyA	TRANSCRIPTOMIC	6859881300	2097659356	mature leaves in waterlogged Evergreen at T2	leaf	Hordeum vulgare	not applicable	Evergreen	not applicable	S31	S31	Asia	China	China:Hangzhou	not applicable	SRR15068514		mature leaves in 6-day waterlogged Evergreen	replicate biological 1
PRJNA744693		SRR15068515	SRX11378639	SRP327448	2021-11-13T00:00:00Z	ILLUMINA	Illumina HiSeq 2500	PAIRED	PolyA	TRANSCRIPTOMIC	6885190800	2135832780	young leaves in controlled Evergreen at T1	leaf	Hordeum vulgare	not applicable	Evergreen	not applicable	S4	S4	Asia	China	China:Hangzhou	not applicable	SRR15068515		young leaves in 57-day-old controlled Evergreen	replicate biological 1
PRJNA744693		SRR15068516	SRX11378638	SRP327448	2021-11-13T00:00:00Z	ILLUMINA	Illumina HiSeq 2500	PAIRED	PolyA	TRANSCRIPTOMIC	7025319000	2174518239	young leaves in controlled Evergreen at T2	leaf	Hordeum vulgare	not applicable	Evergreen	not applicable	S30	S30	Asia	China	China:Hangzhou	not applicable	SRR15068516		young leaves in 63-day-old controlled Evergreen	replicate biological 3
PRJNA744693		SRR15068517	SRX11378637	SRP327448	2021-11-13T00:00:00Z	ILLUMINA	Illumina HiSeq 2500	PAIRED	PolyA	TRANSCRIPTOMIC	7210153500	2206140363	young leaves in controlled Evergreen at T2	leaf	Hordeum vulgare	not applicable	Evergreen	not applicable	S29	S29	Asia	China	China:Hangzhou	not applicable	SRR15068517		young leaves in 63-day-old controlled Evergreen	replicate biological 2
PRJNA744693		SRR15068518	SRX11378636	SRP327448	2021-11-13T00:00:00Z	ILLUMINA	Illumina HiSeq 2500	PAIRED	PolyA	TRANSCRIPTOMIC	6816736200	2090340720	young leaves in controlled Evergreen at T2	leaf	Hordeum vulgare	not applicable	Evergreen	not applicable	S28	S28	Asia	China	China:Hangzhou	not applicable	SRR15068518		young leaves in 63-day-old controlled Evergreen	replicate biological 1
PRJNA744693		SRR15068521	SRX11378633	SRP327448	2021-11-13T00:00:00Z	ILLUMINA	Illumina HiSeq 2500	PAIRED	PolyA	TRANSCRIPTOMIC	6795103200	2052635191	mature leaves in controlled Evergreen at T2	leaf	Hordeum vulgare	not applicable	Evergreen	not applicable	S25	S25	Asia	China	China:Hangzhou	not applicable	SRR15068521		mature leaves in 63-day-old controlled Evergreen	replicate biological 1
PRJNA744693		SRR15068522	SRX11378632	SRP327448	2021-11-13T00:00:00Z	ILLUMINA	Illumina HiSeq 2500	PAIRED	PolyA	TRANSCRIPTOMIC	6848993100	2138673639	young leaves in waterlogged Laurikka at T1	leaf	Hordeum vulgare	not applicable	Laurikka	not applicable	S24	S24	Asia	China	China:Hangzhou	not applicable	SRR15068522		young leaves in 6-day waterlogged Laurikka	replicate biological 3
PRJNA744693		SRR15068523	SRX11378631	SRP327448	2021-11-13T00:00:00Z	ILLUMINA	Illumina HiSeq 2500	PAIRED	PolyA	TRANSCRIPTOMIC	6505944000	2006665957	young leaves in waterlogged Laurikka at T1	leaf	Hordeum vulgare	not applicable	Laurikka	not applicable	S23	S23	Asia	China	China:Hangzhou	not applicable	SRR15068523		young leaves in 6-day waterlogged Laurikka	replicate biological 2
PRJNA744693		SRR15068524	SRX11378630	SRP327448	2021-11-13T00:00:00Z	ILLUMINA	Illumina HiSeq 2500	PAIRED	PolyA	TRANSCRIPTOMIC	7193617200	2217045371	young leaves in waterlogged Laurikka at T1	leaf	Hordeum vulgare	not applicable	Laurikka	not applicable	S22	S22	Asia	China	China:Hangzhou	not applicable	SRR15068524		young leaves in 6-day waterlogged Laurikka	replicate biological 1
PRJNA744693		SRR15068525	SRX11378629	SRP327448	2021-11-13T00:00:00Z	ILLUMINA	Illumina HiSeq 2500	PAIRED	PolyA	TRANSCRIPTOMIC	6914262000	2131766957	mature leaves in waterlogged Laurikka at T1	leaf	Hordeum vulgare	not applicable	Laurikka	not applicable	S21	S21	Asia	China	China:Hangzhou	not applicable	SRR15068525		mature leaves in 6-day waterlogged Laurikka	replicate biological 3
PRJNA744693		SRR15068526	SRX11378628	SRP327448	2021-11-13T00:00:00Z	ILLUMINA	Illumina HiSeq 2500	PAIRED	PolyA	TRANSCRIPTOMIC	6781335900	2078717052	mature leaves in controlled Evergreen at T1	leaf	Hordeum vulgare	not applicable	Laurikka	not applicable	S3	S3	Asia	China	China:Hangzhou	not applicable	SRR15068526		mature leaves in 57-day-old controlled Evergreen	replicate biological 3
PRJNA744693		SRR15068527	SRX11378627	SRP327448	2021-11-13T00:00:00Z	ILLUMINA	Illumina HiSeq 2500	PAIRED	PolyA	TRANSCRIPTOMIC	7133042400	2181603768	mature leaves in waterlogged Laurikka at T1	leaf	Hordeum vulgare	not applicable	Laurikka	not applicable	S20	S20	Asia	China	China:Hangzhou	not applicable	SRR15068527		mature leaves in 6-day waterlogged Laurikka	replicate biological 2
PRJNA744693		SRR15068528	SRX11378626	SRP327448	2021-11-13T00:00:00Z	ILLUMINA	Illumina HiSeq 2500	PAIRED	PolyA	TRANSCRIPTOMIC	6902323800	2219817100	mature leaves in waterlogged Laurikka at T1	leaf	Hordeum vulgare	not applicable	Laurikka	not applicable	S19	S19	Asia	China	China:Hangzhou	not applicable	SRR15068528		mature leaves in 6-day waterlogged Laurikka	replicate biological 1
PRJNA744693		SRR15068529	SRX11378625	SRP327448	2021-11-13T00:00:00Z	ILLUMINA	Illumina HiSeq 2500	PAIRED	PolyA	TRANSCRIPTOMIC	7205978400	2220139388	young leaves in controlled Laurikka at T1	leaf	Hordeum vulgare	not applicable	Laurikka	not applicable	S18	S18	Asia	China	China:Hangzhou	not applicable	SRR15068529		young leaves in 57-day-old controlled Laurikka	replicate biological 3
PRJNA744693		SRR15068536	SRX11378619	SRP327448	2021-11-13T00:00:00Z	ILLUMINA	Illumina HiSeq 2500	PAIRED	PolyA	TRANSCRIPTOMIC	6971901300	2140112973	mature leaves in waterlogged Evergreen at T1	leaf	Hordeum vulgare	not applicable	Evergreen	not applicable	S9	S9	Asia	China	China:Hangzhou	not applicable	SRR15068536		mature leaves in 6-day waterlogged Evergreen	replicate biological 3
PRJNA744693		SRR15068537	SRX11378618	SRP327448	2021-11-13T00:00:00Z	ILLUMINA	Illumina HiSeq 2500	PAIRED	PolyA	TRANSCRIPTOMIC	6462108600	1989017659	mature leaves in waterlogged Evergreen at T1	leaf	Hordeum vulgare	not applicable	Evergreen	not applicable	S8	S8	Asia	China	China:Hangzhou	not applicable	SRR15068537		mature leaves in 6-day waterlogged Evergreen	replicate biological 2
PRJNA744693		SRR15068538	SRX11378617	SRP327448	2021-11-13T00:00:00Z	ILLUMINA	Illumina HiSeq 2500	PAIRED	PolyA	TRANSCRIPTOMIC	7211085600	2211486928	mature leaves in waterlogged Evergreen at T1	leaf	Hordeum vulgare	not applicable	Evergreen	not applicable	S7	S7	Asia	China	China:Hangzhou	not applicable	SRR15068538		mature leaves in 6-day waterlogged Evergreen	replicate biological 1
PRJNA744693		SRR15068539	SRX11378616	SRP327448	2021-11-13T00:00:00Z	ILLUMINA	Illumina HiSeq 2500	PAIRED	PolyA	TRANSCRIPTOMIC	7018517100	2155273809	young leaves in controlled Evergreen at T1	leaf	Hordeum vulgare	not applicable	Evergreen	not applicable	S6	S6	Asia	China	China:Hangzhou	not applicable	SRR15068539		young leaves in 57-day-old controlled Evergreen	replicate biological 3
PRJNA744693		SRR15068540	SRX11378615	SRP327448	2021-11-13T00:00:00Z	ILLUMINA	Illumina HiSeq 2500	PAIRED	PolyA	TRANSCRIPTOMIC	7063605000	2188080117	young leaves in waterlogged Laurikka at T2	leaf	Hordeum vulgare	not applicable	Laurikka	not applicable	S48	S48	Asia	China	China:Hangzhou	not applicable	SRR15068540		young leaves in 6-day waterlogged Laurikka	replicate biological 3
PRJNA744693		SRR15068546	SRX11378609	SRP327448	2021-11-13T00:00:00Z	ILLUMINA	Illumina HiSeq 2500	PAIRED	PolyA	TRANSCRIPTOMIC	6625664400	2039071178	mature leaves in controlled Evergreen at T1	leaf	Hordeum vulgare	not applicable	Evergreen	not applicable	S1	S1	Asia	China	China:Hangzhou	not applicable	SRR15068546		mature leaves in 57-day-old controlled Evergreen	replicate biological 1
PRJNA744693		SRR15068503	SRX11378651	SRP327448	2021-11-13T00:00:00Z	ILLUMINA	Illumina HiSeq 2500	PAIRED	PolyA	TRANSCRIPTOMIC	6779351400	2081534406	young leaves in controlled Laurikka at T2	leaf	Hordeum vulgare	not applicable	Laurikka	not applicable	S41	S41	Asia	China	China:Hangzhou	not applicable	SRR15068503		young leaves in 63-day-old controlled Laurikka	replicate biological 2
PRJNA744693		SRR15068504	SRX11378650	SRP327448	2021-11-13T00:00:00Z	ILLUMINA	Illumina HiSeq 2500	PAIRED	PolyA	TRANSCRIPTOMIC	7076370300	2193905076	young leaves in controlled Evergreen at T1	leaf	Hordeum vulgare	not applicable	Evergreen	not applicable	S5	S5	Asia	China	China:Hangzhou	not applicable	SRR15068504		young leaves in 57-day-old controlled Evergreen	replicate biological 2
PRJNA744693		SRR15068505	SRX11378649	SRP327448	2021-11-13T00:00:00Z	ILLUMINA	Illumina HiSeq 2500	PAIRED	PolyA	TRANSCRIPTOMIC	7133355300	2192947207	young leaves in controlled Laurikka at T2	leaf	Hordeum vulgare	not applicable	Laurikka	not applicable	S40	S40	Asia	China	China:Hangzhou	not applicable	SRR15068505		young leaves in 63-day-old controlled Laurikka	replicate biological 1
PRJNA744693		SRR15068510	SRX11378644	SRP327448	2021-11-13T00:00:00Z	ILLUMINA	Illumina HiSeq 2500	PAIRED	PolyA	TRANSCRIPTOMIC	6881399700	2088567143	young leaves in waterlogged Evergreen at T2	leaf	Hordeum vulgare	not applicable	Evergreen	not applicable	S35	S35	Asia	China	China:Hangzhou	not applicable	SRR15068510		young leaves in 6-day waterlogged Evergreen	replicate biological 2
PRJNA744693		SRR15068511	SRX11378643	SRP327448	2021-11-13T00:00:00Z	ILLUMINA	Illumina HiSeq 2500	PAIRED	PolyA	TRANSCRIPTOMIC	7097373000	2164120238	young leaves in waterlogged Evergreen at T2	leaf	Hordeum vulgare	not applicable	Evergreen	not applicable	S34	S34	Asia	China	China:Hangzhou	not applicable	SRR15068511		young leaves in 6-day waterlogged Evergreen	replicate biological 1
PRJNA744693		SRR15068512	SRX11378642	SRP327448	2021-11-13T00:00:00Z	ILLUMINA	Illumina HiSeq 2500	PAIRED	PolyA	TRANSCRIPTOMIC	6870757800	2141408474	mature leaves in waterlogged Evergreen at T2	leaf	Hordeum vulgare	not applicable	Evergreen	not applicable	S33	S33	Asia	China	China:Hangzhou	not applicable	SRR15068512		mature leaves in 6-day waterlogged Evergreen	replicate biological 3
PRJNA744693		SRR15068519	SRX11378635	SRP327448	2021-11-13T00:00:00Z	ILLUMINA	Illumina HiSeq 2500	PAIRED	PolyA	TRANSCRIPTOMIC	6959982900	2142192299	mature leaves in controlled Evergreen at T2	leaf	Hordeum vulgare	not applicable	Evergreen	not applicable	S27	S27	Asia	China	China:Hangzhou	not applicable	SRR15068519		mature leaves in 63-day-old controlled Evergreen	replicate biological 3
PRJNA744693		SRR15068520	SRX11378634	SRP327448	2021-11-13T00:00:00Z	ILLUMINA	Illumina HiSeq 2500	PAIRED	PolyA	TRANSCRIPTOMIC	6837768600	2108675280	mature leaves in controlled Evergreen at T2	leaf	Hordeum vulgare	not applicable	Evergreen	not applicable	S26	S26	Asia	China	China:Hangzhou	not applicable	SRR15068520		mature leaves in 63-day-old controlled Evergreen	replicate biological 2
PRJNA744693		SRR15068531	SRX11378623	SRP327448	2021-11-13T00:00:00Z	ILLUMINA	Illumina HiSeq 2500	PAIRED	PolyA	TRANSCRIPTOMIC	7463235900	2313675348	young leaves in controlled Laurikka at T1	leaf	Hordeum vulgare	not applicable	Laurikka	not applicable	S16	S16	Asia	China	China:Hangzhou	not applicable	SRR15068531		young leaves in 57-day-old controlled Laurikka	replicate biological 1
PRJNA744693		SRR15068532	SRX11378622	SRP327448	2021-11-13T00:00:00Z	ILLUMINA	Illumina HiSeq 2500	PAIRED	PolyA	TRANSCRIPTOMIC	7710913500	2379168764	mature leaves in controlled Laurikka at T1	leaf	Hordeum vulgare	not applicable	Laurikka	not applicable	S15	S15	Asia	China	China:Hangzhou	not applicable	SRR15068532		mature leaves in 57-day-old controlled Laurikka	replicate biological 3
PRJNA744693		SRR15068533	SRX11378621	SRP327448	2021-11-13T00:00:00Z	ILLUMINA	Illumina HiSeq 2500	PAIRED	PolyA	TRANSCRIPTOMIC	7556599800	2334085711	mature leaves in controlled Laurikka at T1	leaf	Hordeum vulgare	not applicable	Laurikka	not applicable	S14	S14	Asia	China	China:Hangzhou	not applicable	SRR15068533		mature leaves in 57-day-old controlled Laurikka	replicate biological 2
PRJNA744693		SRR15068534	SRX11378620	SRP327448	2021-11-13T00:00:00Z	ILLUMINA	Illumina HiSeq 2500	PAIRED	PolyA	TRANSCRIPTOMIC	6734781600	2062030448	young leaves in waterlogged Evergreen at T1	leaf	Hordeum vulgare	not applicable	Evergreen	not applicable	S10	S10	Asia	China	China:Hangzhou	not applicable	SRR15068534		young leaves in 6-day waterlogged Evergreen	replicate biological 1
PRJNA744693		SRR15068535	SRX11378613	SRP327448	2021-11-13T00:00:00Z	ILLUMINA	Illumina HiSeq 2500	PAIRED	PolyA	TRANSCRIPTOMIC	6832393800	2105360560	mature leaves in controlled Laurikka at T1	leaf	Hordeum vulgare	not applicable	Laurikka	not applicable	S13	S13	Asia	China	China:Hangzhou	not applicable	SRR15068535		mature leaves in 57-day-old controlled Laurikka	replicate biological 1
PRJNA744693		SRR15068541	SRX11378614	SRP327448	2021-11-13T00:00:00Z	ILLUMINA	Illumina HiSeq 2500	PAIRED	PolyA	TRANSCRIPTOMIC	7199460300	2222892472	young leaves in waterlogged Laurikka at T2	leaf	Hordeum vulgare	not applicable	Laurikka	not applicable	S47	S47	Asia	China	China:Hangzhou	not applicable	SRR15068541		young leaves in 6-day waterlogged Laurikka	replicate biological 2
PRJNA744693		SRR15068542	SRX11378656	SRP327448	2021-11-13T00:00:00Z	ILLUMINA	Illumina HiSeq 2500	PAIRED	PolyA	TRANSCRIPTOMIC	6692447400	2040002286	young leaves in waterlogged Laurikka at T2	leaf	Hordeum vulgare	not applicable	Laurikka	not applicable	S46	S46	Asia	China	China:Hangzhou	not applicable	SRR15068542		young leaves in 6-day waterlogged Laurikka	replicate biological 1
PRJNA744693		SRR15068543	SRX11378612	SRP327448	2021-11-13T00:00:00Z	ILLUMINA	Illumina HiSeq 2500	PAIRED	PolyA	TRANSCRIPTOMIC	6827857500	2108902500	young leaves in waterlogged Evergreen at T1	leaf	Hordeum vulgare	not applicable	Evergreen	not applicable	S12	S12	Asia	China	China:Hangzhou	not applicable	SRR15068543		young leaves in 6-day waterlogged Evergreen	replicate biological 3
PRJNA744693		SRR15068544	SRX11378611	SRP327448	2021-11-13T00:00:00Z	ILLUMINA	Illumina HiSeq 2500	PAIRED	PolyA	TRANSCRIPTOMIC	7309036200	2220244169	young leaves in waterlogged Evergreen at T1	leaf	Hordeum vulgare	not applicable	Evergreen	not applicable	S11	S11	Asia	China	China:Hangzhou	not applicable	SRR15068544		young leaves in 6-day waterlogged Evergreen	replicate biological 2
PRJNA744693		SRR15068545	SRX11378610	SRP327448	2021-11-13T00:00:00Z	ILLUMINA	Illumina HiSeq 2500	PAIRED	PolyA	TRANSCRIPTOMIC	6870738000	2129870880	mature leaves in controlled Evergreen at T1	leaf	Hordeum vulgare	not applicable	Evergreen	not applicable	S2	S2	Asia	China	China:Hangzhou	not applicable	SRR15068545		mature leaves in 57-day-old controlled Evergreen	replicate biological 2
PRJNA744693		SRR15068530	SRX11378624	SRP327448	2021-11-13T00:00:00Z	ILLUMINA	Illumina HiSeq 2500	PAIRED	PolyA	TRANSCRIPTOMIC	7104507900	2169222008	young leaves in controlled Laurikka at T1	leaf	Hordeum vulgare	not applicable	Laurikka	not applicable	S17	S17	Asia	China	China:Hangzhou	not applicable	SRR15068530		young leaves in 57-day-old controlled Laurikka	replicate biological 2
PRJEB39672	Transcriptional landscapes of floral meristems in barley	ERR4394861	ERX4338673	ERP123217	2021-03-16T00:00:00Z	ILLUMINA	Illumina HiSeq 2500	PAIRED	PCR	TRANSCRIPTOMIC	808000000	423073567	Stamen Primordium	Inflorescence meristem	Hordeum vulgare	vulgare	Bowman	not applicable	SAMEA7109505	unspecified	not applicable	not applicable	not applicable	not applicable	ERR4394861	Transcriptional landscape of floral meristem fates in barley	shading treatment (light intensity ~90 μE)	1
PRJEB39672		ERR4394862	ERX4338674	ERP123217	2021-03-16T00:00:00Z	ILLUMINA	Illumina HiSeq 2500	PAIRED	PCR	TRANSCRIPTOMIC	808000000	388980401	Stamen Primordium	Inflorescence meristem	Hordeum vulgare	vulgare	Bowman	not applicable	SAMEA7109505	unspecified	not applicable	not applicable	not applicable	not applicable	ERR4394862		shading treatment (light intensity ~90 μE)	1
PRJEB39672		ERR4393805	ERX4337617	ERP123217	2021-03-15T00:00:00Z	ILLUMINA	Illumina HiSeq 2500	PAIRED	PCR	TRANSCRIPTOMIC	808000000	504956568	Awn Primordium	Central Spikelet	Hordeum vulgare	vulgare	Bowman	not applicable	SAMEA7109623	unspecified	not applicable	not applicable	not applicable	not applicable	ERR4393805		control (light intensity 270 μE)	4
PRJEB39672		ERR4393807	ERX4337619	ERP123217	2021-03-15T00:00:00Z	ILLUMINA	Illumina HiSeq 2500	PAIRED	PCR	TRANSCRIPTOMIC	808000000	505279261	Awn Primordium	Central Spikelet	Hordeum vulgare	vulgare	Bowman	not applicable	SAMEA7109623	unspecified	not applicable	not applicable	not applicable	not applicable	ERR4393807		control (light intensity 270 μE)	4
PRJEB39672		ERR4393809	ERX4337621	ERP123217	2021-03-15T00:00:00Z	ILLUMINA	Illumina HiSeq 2500	PAIRED	PCR	TRANSCRIPTOMIC	247996006	160783272	Awn Primordium	Central Spikelet	Hordeum vulgare	vulgare	Bowman	not applicable	SAMEA7109623	unspecified	not applicable	not applicable	not applicable	not applicable	ERR4393809		control (light intensity 270 μE)	4
PRJEB39672		ERR4393811	ERX4337623	ERP123217	2021-03-15T00:00:00Z	ILLUMINA	Illumina HiSeq 2500	PAIRED	PCR	TRANSCRIPTOMIC	808000000	513916733	Awn Primordium	Lateral Spikelet	Hordeum vulgare	vulgare	Bowman	not applicable	SAMEA7109624	unspecified	not applicable	not applicable	not applicable	not applicable	ERR4393811		control (light intensity 270 μE)	4
PRJEB39672		ERR4393812	ERX4337624	ERP123217	2021-03-15T00:00:00Z	ILLUMINA	Illumina HiSeq 2500	PAIRED	PCR	TRANSCRIPTOMIC	808000000	514468858	Awn Primordium	Lateral Spikelet	Hordeum vulgare	vulgare	Bowman	not applicable	SAMEA7109624	unspecified	not applicable	not applicable	not applicable	not applicable	ERR4393812		control (light intensity 270 μE)	4
PRJEB39672		ERR4393814	ERX4337626	ERP123217	2021-03-15T00:00:00Z	ILLUMINA	Illumina HiSeq 2500	PAIRED	PCR	TRANSCRIPTOMIC	808000000	511072707	Awn Primordium	Lateral Spikelet	Hordeum vulgare	vulgare	Bowman	not applicable	SAMEA7109624	unspecified	not applicable	not applicable	not applicable	not applicable	ERR4393814		control (light intensity 270 μE)	4
PRJEB39672		ERR4393816	ERX4337628	ERP123217	2021-03-15T00:00:00Z	ILLUMINA	Illumina HiSeq 2500	PAIRED	PCR	TRANSCRIPTOMIC	715307654	459910990	Awn Primordium	Lateral Spikelet	Hordeum vulgare	vulgare	Bowman	not applicable	SAMEA7109624	unspecified	not applicable	not applicable	not applicable	not applicable	ERR4393816		control (light intensity 270 μE)	4
PRJEB39672		ERR4393818	ERX4337630	ERP123217	2021-03-15T00:00:00Z	ILLUMINA	Illumina HiSeq 2500	PAIRED	PCR	TRANSCRIPTOMIC	808000000	516269993	Double Ridge	Inflorescence meristem	Hordeum vulgare	vulgare	Bowman	not applicable	SAMEA7109625	unspecified	not applicable	not applicable	not applicable	not applicable	ERR4393818		shading treatment (light intensity ~90 μE)	4
PRJEB39672		ERR4393820	ERX4337632	ERP123217	2021-03-15T00:00:00Z	ILLUMINA	Illumina HiSeq 2500	PAIRED	PCR	TRANSCRIPTOMIC	808000000	515936621	Double Ridge	Inflorescence meristem	Hordeum vulgare	vulgare	Bowman	not applicable	SAMEA7109625	unspecified	not applicable	not applicable	not applicable	not applicable	ERR4393820		shading treatment (light intensity ~90 μE)	4
PRJEB39672		ERR4393823	ERX4337635	ERP123217	2021-03-15T00:00:00Z	ILLUMINA	Illumina HiSeq 2500	PAIRED	PCR	TRANSCRIPTOMIC	808000000	508793655	Double Ridge	Inflorescence meristem	Hordeum vulgare	vulgare	Bowman	not applicable	SAMEA7109625	unspecified	not applicable	not applicable	not applicable	not applicable	ERR4393823		shading treatment (light intensity ~90 μE)	4
PRJEB39672		ERR4393825	ERX4337637	ERP123217	2021-03-15T00:00:00Z	ILLUMINA	Illumina HiSeq 2500	PAIRED	PCR	TRANSCRIPTOMIC	808000000	508401950	Double Ridge	Spikelet Ridge	Hordeum vulgare	vulgare	Bowman	not applicable	SAMEA7109626	unspecified	not applicable	not applicable	not applicable	not applicable	ERR4393825		shading treatment (light intensity ~90 μE)	4
PRJEB39672		ERR4393827	ERX4337639	ERP123217	2021-03-15T00:00:00Z	ILLUMINA	Illumina HiSeq 2500	PAIRED	PCR	TRANSCRIPTOMIC	808000000	514406018	Double Ridge	Spikelet Ridge	Hordeum vulgare	vulgare	Bowman	not applicable	SAMEA7109626	unspecified	not applicable	not applicable	not applicable	not applicable	ERR4393827		shading treatment (light intensity ~90 μE)	4
PRJEB39672		ERR4393829	ERX4337641	ERP123217	2021-03-15T00:00:00Z	ILLUMINA	Illumina HiSeq 2500	PAIRED	PCR	TRANSCRIPTOMIC	808000000	511528871	Double Ridge	Spikelet Ridge	Hordeum vulgare	vulgare	Bowman	not applicable	SAMEA7109626	unspecified	not applicable	not applicable	not applicable	not applicable	ERR4393829		shading treatment (light intensity ~90 μE)	4
PRJEB39672		ERR4393830	ERX4337642	ERP123217	2021-03-15T00:00:00Z	ILLUMINA	Illumina HiSeq 2500	PAIRED	PCR	TRANSCRIPTOMIC	808000000	512349992	Double Ridge	Spikelet Ridge	Hordeum vulgare	vulgare	Bowman	not applicable	SAMEA7109626	unspecified	not applicable	not applicable	not applicable	not applicable	ERR4393830		shading treatment (light intensity ~90 μE)	4
PRJEB39672		ERR4393832	ERX4337644	ERP123217	2021-03-15T00:00:00Z	ILLUMINA	Illumina HiSeq 2500	PAIRED	PCR	TRANSCRIPTOMIC	117909824	79548251	Double Ridge	Spikelet Ridge	Hordeum vulgare	vulgare	Bowman	not applicable	SAMEA7109626	unspecified	not applicable	not applicable	not applicable	not applicable	ERR4393832		shading treatment (light intensity ~90 μE)	4
PRJEB39672		ERR4393833	ERX4337645	ERP123217	2021-03-15T00:00:00Z	ILLUMINA	Illumina HiSeq 2500	PAIRED	PCR	TRANSCRIPTOMIC	808000000	508424053	Double Ridge	Leaf Ridge	Hordeum vulgare	vulgare	Bowman	not applicable	SAMEA7109627	unspecified	not applicable	not applicable	not applicable	not applicable	ERR4393833		shading treatment (light intensity ~90 μE)	4
PRJEB39672		ERR4393835	ERX4337647	ERP123217	2021-03-15T00:00:00Z	ILLUMINA	Illumina HiSeq 2500	PAIRED	PCR	TRANSCRIPTOMIC	808000000	523595040	Double Ridge	Leaf Ridge	Hordeum vulgare	vulgare	Bowman	not applicable	SAMEA7109627	unspecified	not applicable	not applicable	not applicable	not applicable	ERR4393835		shading treatment (light intensity ~90 μE)	4
PRJEB39672		ERR4393838	ERX4337650	ERP123217	2021-03-15T00:00:00Z	ILLUMINA	Illumina HiSeq 2500	PAIRED	PCR	TRANSCRIPTOMIC	808000000	517205179	Double Ridge	Leaf Ridge	Hordeum vulgare	vulgare	Bowman	not applicable	SAMEA7109627	unspecified	not applicable	not applicable	not applicable	not applicable	ERR4393838		shading treatment (light intensity ~90 μE)	4
PRJEB39672		ERR4393840	ERX4337652	ERP123217	2021-03-15T00:00:00Z	ILLUMINA	Illumina HiSeq 2500	PAIRED	PCR	TRANSCRIPTOMIC	808000000	510135521	Double Ridge	Leaf Ridge	Hordeum vulgare	vulgare	Bowman	not applicable	SAMEA7109627	unspecified	not applicable	not applicable	not applicable	not applicable	ERR4393840		shading treatment (light intensity ~90 μE)	4
PRJEB39672		ERR4393842	ERX4337654	ERP123217	2021-03-15T00:00:00Z	ILLUMINA	Illumina HiSeq 2500	PAIRED	PCR	TRANSCRIPTOMIC	808000000	511184425	Triple mound	Inflorescence meristem	Hordeum vulgare	vulgare	Bowman	not applicable	SAMEA7109628	unspecified	not applicable	not applicable	not applicable	not applicable	ERR4393842		shading treatment (light intensity ~90 μE)	4
PRJEB39672		ERR4393843	ERX4337655	ERP123217	2021-03-15T00:00:00Z	ILLUMINA	Illumina HiSeq 2500	PAIRED	PCR	TRANSCRIPTOMIC	808000000	517178404	Triple mound	Inflorescence meristem	Hordeum vulgare	vulgare	Bowman	not applicable	SAMEA7109628	unspecified	not applicable	not applicable	not applicable	not applicable	ERR4393843		shading treatment (light intensity ~90 μE)	4
PRJEB39672		ERR4393845	ERX4337657	ERP123217	2021-03-15T00:00:00Z	ILLUMINA	Illumina HiSeq 2500	PAIRED	PCR	TRANSCRIPTOMIC	808000000	519310307	Triple mound	Inflorescence meristem	Hordeum vulgare	vulgare	Bowman	not applicable	SAMEA7109628	unspecified	not applicable	not applicable	not applicable	not applicable	ERR4393845		shading treatment (light intensity ~90 μE)	4
PRJEB39672		ERR4393848	ERX4337660	ERP123217	2021-03-15T00:00:00Z	ILLUMINA	Illumina HiSeq 2500	PAIRED	PCR	TRANSCRIPTOMIC	808000000	511339720	Triple mound	Inflorescence meristem	Hordeum vulgare	vulgare	Bowman	not applicable	SAMEA7109628	unspecified	not applicable	not applicable	not applicable	not applicable	ERR4393848		shading treatment (light intensity ~90 μE)	4
PRJEB39672		ERR4393850	ERX4337662	ERP123217	2021-03-15T00:00:00Z	ILLUMINA	Illumina HiSeq 2500	PAIRED	PCR	TRANSCRIPTOMIC	808000000	515139308	Triple mound	Central Spikelet	Hordeum vulgare	vulgare	Bowman	not applicable	SAMEA7109629	unspecified	not applicable	not applicable	not applicable	not applicable	ERR4393850		shading treatment (light intensity ~90 μE)	4
PRJEB39672		ERR4393852	ERX4337664	ERP123217	2021-03-15T00:00:00Z	ILLUMINA	Illumina HiSeq 2500	PAIRED	PCR	TRANSCRIPTOMIC	808000000	517893538	Triple mound	Central Spikelet	Hordeum vulgare	vulgare	Bowman	not applicable	SAMEA7109629	unspecified	not applicable	not applicable	not applicable	not applicable	ERR4393852		shading treatment (light intensity ~90 μE)	4
PRJEB39672		ERR4393854	ERX4337666	ERP123217	2021-03-15T00:00:00Z	ILLUMINA	Illumina HiSeq 2500	PAIRED	PCR	TRANSCRIPTOMIC	808000000	512841909	Triple mound	Central Spikelet	Hordeum vulgare	vulgare	Bowman	not applicable	SAMEA7109629	unspecified	not applicable	not applicable	not applicable	not applicable	ERR4393854		shading treatment (light intensity ~90 μE)	4
PRJEB39672		ERR4393856	ERX4337668	ERP123217	2021-03-15T00:00:00Z	ILLUMINA	Illumina HiSeq 2500	PAIRED	PCR	TRANSCRIPTOMIC	24084864	16618410	Triple mound	Central Spikelet	Hordeum vulgare	vulgare	Bowman	not applicable	SAMEA7109629	unspecified	not applicable	not applicable	not applicable	not applicable	ERR4393856		shading treatment (light intensity ~90 μE)	4
PRJEB39672		ERR4393858	ERX4337670	ERP123217	2021-03-15T00:00:00Z	ILLUMINA	Illumina HiSeq 2500	PAIRED	PCR	TRANSCRIPTOMIC	808000000	519361223	Triple mound	Lateral Spikelet	Hordeum vulgare	vulgare	Bowman	not applicable	SAMEA7109630	unspecified	not applicable	not applicable	not applicable	not applicable	ERR4393858		shading treatment (light intensity ~90 μE)	4
PRJEB39672		ERR4393860	ERX4337672	ERP123217	2021-03-15T00:00:00Z	ILLUMINA	Illumina HiSeq 2500	PAIRED	PCR	TRANSCRIPTOMIC	808000000	513543208	Triple mound	Lateral Spikelet	Hordeum vulgare	vulgare	Bowman	not applicable	SAMEA7109630	unspecified	not applicable	not applicable	not applicable	not applicable	ERR4393860		shading treatment (light intensity ~90 μE)	4
PRJEB39672		ERR4393861	ERX4337673	ERP123217	2021-03-15T00:00:00Z	ILLUMINA	Illumina HiSeq 2500	PAIRED	PCR	TRANSCRIPTOMIC	808000000	514698165	Triple mound	Lateral Spikelet	Hordeum vulgare	vulgare	Bowman	not applicable	SAMEA7109630	unspecified	not applicable	not applicable	not applicable	not applicable	ERR4393861		shading treatment (light intensity ~90 μE)	4
PRJEB39672		ERR4393866	ERX4337678	ERP123217	2021-03-15T00:00:00Z	ILLUMINA	Illumina HiSeq 2500	PAIRED	PCR	TRANSCRIPTOMIC	808000000	490182491	Stamen Primordium	Lateral Spikelet	Hordeum vulgare	vulgare	Bowman	not applicable	SAMEA7109639	unspecified	not applicable	not applicable	not applicable	not applicable	ERR4393866		shading treatment (light intensity ~90 μE)	4
PRJEB39672		ERR4393867	ERX4337679	ERP123217	2021-03-15T00:00:00Z	ILLUMINA	Illumina HiSeq 2500	PAIRED	PCR	TRANSCRIPTOMIC	808000000	486332639	Stamen Primordium	Lateral Spikelet	Hordeum vulgare	vulgare	Bowman	not applicable	SAMEA7109639	unspecified	not applicable	not applicable	not applicable	not applicable	ERR4393867		shading treatment (light intensity ~90 μE)	4
PRJEB39672		ERR4393871	ERX4337683	ERP123217	2021-03-15T00:00:00Z	ILLUMINA	Illumina HiSeq 2500	PAIRED	PCR	TRANSCRIPTOMIC	808000000	489642826	Awn Primordium	Inflorescence meristem	Hordeum vulgare	vulgare	Bowman	not applicable	SAMEA7109640	unspecified	not applicable	not applicable	not applicable	not applicable	ERR4393871		shading treatment (light intensity ~90 μE)	4
PRJEB39672		ERR4393873	ERX4337685	ERP123217	2021-03-15T00:00:00Z	ILLUMINA	Illumina HiSeq 2500	PAIRED	PCR	TRANSCRIPTOMIC	808000000	486375163	Awn Primordium	Inflorescence meristem	Hordeum vulgare	vulgare	Bowman	not applicable	SAMEA7109640	unspecified	not applicable	not applicable	not applicable	not applicable	ERR4393873		shading treatment (light intensity ~90 μE)	4
PRJEB39672		ERR4393876	ERX4337688	ERP123217	2021-03-15T00:00:00Z	ILLUMINA	Illumina HiSeq 2500	PAIRED	PCR	TRANSCRIPTOMIC	808000000	496024832	Awn Primordium	Central Spikelet	Hordeum vulgare	vulgare	Bowman	not applicable	SAMEA7109641	unspecified	not applicable	not applicable	not applicable	not applicable	ERR4393876		shading treatment (light intensity ~90 μE)	4
PRJEB39672		ERR4393878	ERX4337690	ERP123217	2021-03-15T00:00:00Z	ILLUMINA	Illumina HiSeq 2500	PAIRED	PCR	TRANSCRIPTOMIC	808000000	495424937	Awn Primordium	Central Spikelet	Hordeum vulgare	vulgare	Bowman	not applicable	SAMEA7109641	unspecified	not applicable	not applicable	not applicable	not applicable	ERR4393878		shading treatment (light intensity ~90 μE)	4
PRJEB39672		ERR4393880	ERX4337692	ERP123217	2021-03-15T00:00:00Z	ILLUMINA	Illumina HiSeq 2500	PAIRED	PCR	TRANSCRIPTOMIC	808000000	489442594	Awn Primordium	Central Spikelet	Hordeum vulgare	vulgare	Bowman	not applicable	SAMEA7109641	unspecified	not applicable	not applicable	not applicable	not applicable	ERR4393880		shading treatment (light intensity ~90 μE)	4
PRJEB39672		ERR4393884	ERX4337696	ERP123217	2021-03-15T00:00:00Z	ILLUMINA	Illumina HiSeq 2500	PAIRED	PCR	TRANSCRIPTOMIC	808000000	489690824	Awn Primordium	Lateral Spikelet	Hordeum vulgare	vulgare	Bowman	not applicable	SAMEA7109642	unspecified	not applicable	not applicable	not applicable	not applicable	ERR4393884		shading treatment (light intensity ~90 μE)	4
PRJEB39672		ERR4393886	ERX4337698	ERP123217	2021-03-15T00:00:00Z	ILLUMINA	Illumina HiSeq 2500	PAIRED	PCR	TRANSCRIPTOMIC	808000000	484402816	Awn Primordium	Lateral Spikelet	Hordeum vulgare	vulgare	Bowman	not applicable	SAMEA7109642	unspecified	not applicable	not applicable	not applicable	not applicable	ERR4393886		shading treatment (light intensity ~90 μE)	4
PRJEB39672		ERR4393888	ERX4337700	ERP123217	2021-03-15T00:00:00Z	ILLUMINA	Illumina HiSeq 2500	PAIRED	PCR	TRANSCRIPTOMIC	808000000	490502932	Double Ridge	Reference 1/Rachis	Hordeum vulgare	vulgare	Bowman	not applicable	SAMEA7109643	unspecified	not applicable	not applicable	not applicable	not applicable	ERR4393888		control (light intensity 270 μE)	4
PRJEB39672		ERR4393893	ERX4337705	ERP123217	2021-03-15T00:00:00Z	ILLUMINA	Illumina HiSeq 2500	PAIRED	PCR	TRANSCRIPTOMIC	808000000	487426899	Double Ridge	Reference 1/Rachis	Hordeum vulgare	vulgare	Bowman	not applicable	SAMEA7109643	unspecified	not applicable	not applicable	not applicable	not applicable	ERR4393893		control (light intensity 270 μE)	4
PRJEB39672		ERR4393895	ERX4337707	ERP123217	2021-03-15T00:00:00Z	ILLUMINA	Illumina HiSeq 2500	PAIRED	PCR	TRANSCRIPTOMIC	808000000	489990888	Double Ridge	Reference 2/Complete Spike	Hordeum vulgare	vulgare	Bowman	not applicable	SAMEA7109644	unspecified	not applicable	not applicable	not applicable	not applicable	ERR4393895		control (light intensity 270 μE)	4
PRJEB39672		ERR4393897	ERX4337709	ERP123217	2021-03-15T00:00:00Z	ILLUMINA	Illumina HiSeq 2500	PAIRED	PCR	TRANSCRIPTOMIC	808000000	489565960	Double Ridge	Reference 2/Complete Spike	Hordeum vulgare	vulgare	Bowman	not applicable	SAMEA7109644	unspecified	not applicable	not applicable	not applicable	not applicable	ERR4393897		control (light intensity 270 μE)	4
PRJEB39672		ERR4393898	ERX4337710	ERP123217	2021-03-15T00:00:00Z	ILLUMINA	Illumina HiSeq 2500	PAIRED	PCR	TRANSCRIPTOMIC	808000000	496431535	Double Ridge	Reference 2/Complete Spike	Hordeum vulgare	vulgare	Bowman	not applicable	SAMEA7109644	unspecified	not applicable	not applicable	not applicable	not applicable	ERR4393898		control (light intensity 270 μE)	4
PRJEB39672		ERR4393899	ERX4337711	ERP123217	2021-03-15T00:00:00Z	ILLUMINA	Illumina HiSeq 2500	PAIRED	PCR	TRANSCRIPTOMIC	808000000	499685557	Double Ridge	Reference 2/Complete Spike	Hordeum vulgare	vulgare	Bowman	not applicable	SAMEA7109644	unspecified	not applicable	not applicable	not applicable	not applicable	ERR4393899		control (light intensity 270 μE)	4
PRJEB39672		ERR4393901	ERX4337713	ERP123217	2021-03-15T00:00:00Z	ILLUMINA	Illumina HiSeq 2500	PAIRED	PCR	TRANSCRIPTOMIC	808000000	487109076	Triple mound	Reference 1/Rachis	Hordeum vulgare	vulgare	Bowman	not applicable	SAMEA7109645	unspecified	not applicable	not applicable	not applicable	not applicable	ERR4393901		control (light intensity 270 μE)	4
PRJEB39672		ERR4393903	ERX4337715	ERP123217	2021-03-15T00:00:00Z	ILLUMINA	Illumina HiSeq 2500	PAIRED	PCR	TRANSCRIPTOMIC	808000000	488625176	Triple mound	Reference 1/Rachis	Hordeum vulgare	vulgare	Bowman	not applicable	SAMEA7109645	unspecified	not applicable	not applicable	not applicable	not applicable	ERR4393903		control (light intensity 270 μE)	4
PRJEB39672		ERR4393905	ERX4337717	ERP123217	2021-03-15T00:00:00Z	ILLUMINA	Illumina HiSeq 2500	PAIRED	PCR	TRANSCRIPTOMIC	528577642	321033298	Triple mound	Reference 1/Rachis	Hordeum vulgare	vulgare	Bowman	not applicable	SAMEA7109645	unspecified	not applicable	not applicable	not applicable	not applicable	ERR4393905		control (light intensity 270 μE)	4
PRJEB39672		ERR4393907	ERX4337719	ERP123217	2021-03-15T00:00:00Z	ILLUMINA	Illumina HiSeq 2500	PAIRED	PCR	TRANSCRIPTOMIC	269523348	158074376	Triple mound	Reference 2/Complete Spike	Hordeum vulgare	vulgare	Bowman	not applicable	SAMEA7109646	unspecified	not applicable	not applicable	not applicable	not applicable	ERR4393907		control (light intensity 270 μE)	4
PRJEB39672		ERR4393909	ERX4337721	ERP123217	2021-03-15T00:00:00Z	ILLUMINA	Illumina HiSeq 2500	PAIRED	PCR	TRANSCRIPTOMIC	808000000	497179702	Double Ridge	Inflorescence meristem	Hordeum vulgare	vulgare	Bowman	not applicable	SAMEA7109607	unspecified	not applicable	not applicable	not applicable	not applicable	ERR4393909		control (light intensity 270 μE)	4
PRJEB39672		ERR4393911	ERX4337723	ERP123217	2021-03-15T00:00:00Z	ILLUMINA	Illumina HiSeq 2500	PAIRED	PCR	TRANSCRIPTOMIC	808000000	503611735	Double Ridge	Inflorescence meristem	Hordeum vulgare	vulgare	Bowman	not applicable	SAMEA7109607	unspecified	not applicable	not applicable	not applicable	not applicable	ERR4393911		control (light intensity 270 μE)	4
PRJEB39672		ERR4393912	ERX4337724	ERP123217	2021-03-15T00:00:00Z	ILLUMINA	Illumina HiSeq 2500	PAIRED	PCR	TRANSCRIPTOMIC	808000000	505085940	Double Ridge	Inflorescence meristem	Hordeum vulgare	vulgare	Bowman	not applicable	SAMEA7109607	unspecified	not applicable	not applicable	not applicable	not applicable	ERR4393912		control (light intensity 270 μE)	4
PRJEB39672		ERR4393914	ERX4337726	ERP123217	2021-03-15T00:00:00Z	ILLUMINA	Illumina HiSeq 2500	PAIRED	PCR	TRANSCRIPTOMIC	641785310	399084351	Double Ridge	Inflorescence meristem	Hordeum vulgare	vulgare	Bowman	not applicable	SAMEA7109607	unspecified	not applicable	not applicable	not applicable	not applicable	ERR4393914		control (light intensity 270 μE)	4
PRJEB39672		ERR4393917	ERX4337729	ERP123217	2021-03-15T00:00:00Z	ILLUMINA	Illumina HiSeq 2500	PAIRED	PCR	TRANSCRIPTOMIC	808000000	501508385	Double Ridge	Spikelet Ridge	Hordeum vulgare	vulgare	Bowman	not applicable	SAMEA7109608	unspecified	not applicable	not applicable	not applicable	not applicable	ERR4393917		control (light intensity 270 μE)	4
PRJEB39672		ERR4393920	ERX4337732	ERP123217	2021-03-15T00:00:00Z	ILLUMINA	Illumina HiSeq 2500	PAIRED	PCR	TRANSCRIPTOMIC	808000000	496195373	Double Ridge	Spikelet Ridge	Hordeum vulgare	vulgare	Bowman	not applicable	SAMEA7109608	unspecified	not applicable	not applicable	not applicable	not applicable	ERR4393920		control (light intensity 270 μE)	4
PRJEB39672		ERR4393923	ERX4337735	ERP123217	2021-03-15T00:00:00Z	ILLUMINA	Illumina HiSeq 2500	PAIRED	PCR	TRANSCRIPTOMIC	808000000	495455887	Double Ridge	Leaf Ridge	Hordeum vulgare	vulgare	Bowman	not applicable	SAMEA7109609	unspecified	not applicable	not applicable	not applicable	not applicable	ERR4393923		control (light intensity 270 μE)	4
PRJEB39672		ERR4393927	ERX4337739	ERP123217	2021-03-15T00:00:00Z	ILLUMINA	Illumina HiSeq 2500	PAIRED	PCR	TRANSCRIPTOMIC	808000000	500574194	Triple mound	Inflorescence meristem	Hordeum vulgare	vulgare	Bowman	not applicable	SAMEA7109610	unspecified	not applicable	not applicable	not applicable	not applicable	ERR4393927		control (light intensity 270 μE)	4
PRJEB39672		ERR4393929	ERX4337741	ERP123217	2021-03-15T00:00:00Z	ILLUMINA	Illumina HiSeq 2500	PAIRED	PCR	TRANSCRIPTOMIC	808000000	499086637	Triple mound	Inflorescence meristem	Hordeum vulgare	vulgare	Bowman	not applicable	SAMEA7109610	unspecified	not applicable	not applicable	not applicable	not applicable	ERR4393929		control (light intensity 270 μE)	4
PRJEB39672		ERR4393930	ERX4337742	ERP123217	2021-03-15T00:00:00Z	ILLUMINA	Illumina HiSeq 2500	PAIRED	PCR	TRANSCRIPTOMIC	808000000	495406669	Triple mound	Inflorescence meristem	Hordeum vulgare	vulgare	Bowman	not applicable	SAMEA7109610	unspecified	not applicable	not applicable	not applicable	not applicable	ERR4393930		control (light intensity 270 μE)	4
PRJEB39672		ERR4393932	ERX4337744	ERP123217	2021-03-15T00:00:00Z	ILLUMINA	Illumina HiSeq 2500	PAIRED	PCR	TRANSCRIPTOMIC	808000000	493259687	Triple mound	Inflorescence meristem	Hordeum vulgare	vulgare	Bowman	not applicable	SAMEA7109610	unspecified	not applicable	not applicable	not applicable	not applicable	ERR4393932		control (light intensity 270 μE)	4
PRJEB39672		ERR4393934	ERX4337746	ERP123217	2021-03-15T00:00:00Z	ILLUMINA	Illumina HiSeq 2500	PAIRED	PCR	TRANSCRIPTOMIC	808000000	502084980	Triple mound	Central Spikelet	Hordeum vulgare	vulgare	Bowman	not applicable	SAMEA7109611	unspecified	not applicable	not applicable	not applicable	not applicable	ERR4393934		control (light intensity 270 μE)	4
PRJEB39672		ERR4393936	ERX4337748	ERP123217	2021-03-15T00:00:00Z	ILLUMINA	Illumina HiSeq 2500	PAIRED	PCR	TRANSCRIPTOMIC	808000000	501270067	Triple mound	Central Spikelet	Hordeum vulgare	vulgare	Bowman	not applicable	SAMEA7109611	unspecified	not applicable	not applicable	not applicable	not applicable	ERR4393936		control (light intensity 270 μE)	4
PRJEB39672		ERR4393939	ERX4337751	ERP123217	2021-03-15T00:00:00Z	ILLUMINA	Illumina HiSeq 2500	PAIRED	PCR	TRANSCRIPTOMIC	808000000	496071469	Triple mound	Central Spikelet	Hordeum vulgare	vulgare	Bowman	not applicable	SAMEA7109611	unspecified	not applicable	not applicable	not applicable	not applicable	ERR4393939		control (light intensity 270 μE)	4
PRJEB39672		ERR4393940	ERX4337752	ERP123217	2021-03-15T00:00:00Z	ILLUMINA	Illumina HiSeq 2500	PAIRED	PCR	TRANSCRIPTOMIC	632391098	396045617	Triple mound	Central Spikelet	Hordeum vulgare	vulgare	Bowman	not applicable	SAMEA7109611	unspecified	not applicable	not applicable	not applicable	not applicable	ERR4393940		control (light intensity 270 μE)	4
PRJEB39672		ERR4393942	ERX4337754	ERP123217	2021-03-15T00:00:00Z	ILLUMINA	Illumina HiSeq 2500	PAIRED	PCR	TRANSCRIPTOMIC	808000000	501606483	Triple mound	Lateral Spikelet	Hordeum vulgare	vulgare	Bowman	not applicable	SAMEA7109612	unspecified	not applicable	not applicable	not applicable	not applicable	ERR4393942		control (light intensity 270 μE)	4
PRJEB39672		ERR4393945	ERX4337757	ERP123217	2021-03-15T00:00:00Z	ILLUMINA	Illumina HiSeq 2500	PAIRED	PCR	TRANSCRIPTOMIC	808000000	501803585	Triple mound	Lateral Spikelet	Hordeum vulgare	vulgare	Bowman	not applicable	SAMEA7109612	unspecified	not applicable	not applicable	not applicable	not applicable	ERR4393945		control (light intensity 270 μE)	4
PRJEB39672		ERR4393947	ERX4337759	ERP123217	2021-03-15T00:00:00Z	ILLUMINA	Illumina HiSeq 2500	PAIRED	PCR	TRANSCRIPTOMIC	727913666	454145073	Triple mound	Lateral Spikelet	Hordeum vulgare	vulgare	Bowman	not applicable	SAMEA7109612	unspecified	not applicable	not applicable	not applicable	not applicable	ERR4393947		control (light intensity 270 μE)	4
PRJEB39672		ERR4393949	ERX4337761	ERP123217	2021-03-15T00:00:00Z	ILLUMINA	Illumina HiSeq 2500	PAIRED	PCR	TRANSCRIPTOMIC	808000000	499342644	Glume Primordium	Inflorescence meristem	Hordeum vulgare	vulgare	Bowman	not applicable	SAMEA7109613	unspecified	not applicable	not applicable	not applicable	not applicable	ERR4393949		control (light intensity 270 μE)	4
PRJEB39672		ERR4393951	ERX4337763	ERP123217	2021-03-15T00:00:00Z	ILLUMINA	Illumina HiSeq 2500	PAIRED	PCR	TRANSCRIPTOMIC	808000000	498426862	Glume Primordium	Inflorescence meristem	Hordeum vulgare	vulgare	Bowman	not applicable	SAMEA7109613	unspecified	not applicable	not applicable	not applicable	not applicable	ERR4393951		control (light intensity 270 μE)	4
PRJEB39672		ERR4393954	ERX4337766	ERP123217	2021-03-15T00:00:00Z	ILLUMINA	Illumina HiSeq 2500	PAIRED	PCR	TRANSCRIPTOMIC	808000000	498213402	Glume Primordium	Inflorescence meristem	Hordeum vulgare	vulgare	Bowman	not applicable	SAMEA7109613	unspecified	not applicable	not applicable	not applicable	not applicable	ERR4393954		control (light intensity 270 μE)	4
PRJEB39672		ERR4393955	ERX4337767	ERP123217	2021-03-15T00:00:00Z	ILLUMINA	Illumina HiSeq 2500	PAIRED	PCR	TRANSCRIPTOMIC	35031042	23122008	Glume Primordium	Inflorescence meristem	Hordeum vulgare	vulgare	Bowman	not applicable	SAMEA7109613	unspecified	not applicable	not applicable	not applicable	not applicable	ERR4393955		control (light intensity 270 μE)	4
PRJEB39672		ERR4393958	ERX4337770	ERP123217	2021-03-15T00:00:00Z	ILLUMINA	Illumina HiSeq 2500	PAIRED	PCR	TRANSCRIPTOMIC	808000000	506468545	Glume Primordium	Central Spikelet	Hordeum vulgare	vulgare	Bowman	not applicable	SAMEA7109614	unspecified	not applicable	not applicable	not applicable	not applicable	ERR4393958		control (light intensity 270 μE)	4
PRJEB39672		ERR4393960	ERX4337772	ERP123217	2021-03-15T00:00:00Z	ILLUMINA	Illumina HiSeq 2500	PAIRED	PCR	TRANSCRIPTOMIC	808000000	502500336	Glume Primordium	Central Spikelet	Hordeum vulgare	vulgare	Bowman	not applicable	SAMEA7109614	unspecified	not applicable	not applicable	not applicable	not applicable	ERR4393960		control (light intensity 270 μE)	4
PRJEB39672		ERR4393962	ERX4337774	ERP123217	2021-03-15T00:00:00Z	ILLUMINA	Illumina HiSeq 2500	PAIRED	PCR	TRANSCRIPTOMIC	267289026	172606845	Glume Primordium	Central Spikelet	Hordeum vulgare	vulgare	Bowman	not applicable	SAMEA7109614	unspecified	not applicable	not applicable	not applicable	not applicable	ERR4393962		control (light intensity 270 μE)	4
PRJEB39672		ERR4393964	ERX4337776	ERP123217	2021-03-15T00:00:00Z	ILLUMINA	Illumina HiSeq 2500	PAIRED	PCR	TRANSCRIPTOMIC	808000000	505538590	Glume Primordium	Lateral Spikelet	Hordeum vulgare	vulgare	Bowman	not applicable	SAMEA7109615	unspecified	not applicable	not applicable	not applicable	not applicable	ERR4393964		control (light intensity 270 μE)	4
PRJEB39672		ERR4393967	ERX4337779	ERP123217	2021-03-15T00:00:00Z	ILLUMINA	Illumina HiSeq 2500	PAIRED	PCR	TRANSCRIPTOMIC	808000000	499541271	Glume Primordium	Lateral Spikelet	Hordeum vulgare	vulgare	Bowman	not applicable	SAMEA7109615	unspecified	not applicable	not applicable	not applicable	not applicable	ERR4393967		control (light intensity 270 μE)	4
PRJEB39672		ERR4393969	ERX4337781	ERP123217	2021-03-15T00:00:00Z	ILLUMINA	Illumina HiSeq 2500	PAIRED	PCR	TRANSCRIPTOMIC	808000000	503857820	Lemma Primordium	Inflorescence meristem	Hordeum vulgare	vulgare	Bowman	not applicable	SAMEA7109616	unspecified	not applicable	not applicable	not applicable	not applicable	ERR4393969		control (light intensity 270 μE)	4
PRJEB39672		ERR4393971	ERX4337783	ERP123217	2021-03-15T00:00:00Z	ILLUMINA	Illumina HiSeq 2500	PAIRED	PCR	TRANSCRIPTOMIC	808000000	507256027	Lemma Primordium	Inflorescence meristem	Hordeum vulgare	vulgare	Bowman	not applicable	SAMEA7109616	unspecified	not applicable	not applicable	not applicable	not applicable	ERR4393971		control (light intensity 270 μE)	4
PRJEB39672		ERR4393973	ERX4337785	ERP123217	2021-03-15T00:00:00Z	ILLUMINA	Illumina HiSeq 2500	PAIRED	PCR	TRANSCRIPTOMIC	808000000	504043907	Lemma Primordium	Inflorescence meristem	Hordeum vulgare	vulgare	Bowman	not applicable	SAMEA7109616	unspecified	not applicable	not applicable	not applicable	not applicable	ERR4393973		control (light intensity 270 μE)	4
PRJEB39672		ERR4393975	ERX4337787	ERP123217	2021-03-15T00:00:00Z	ILLUMINA	Illumina HiSeq 2500	PAIRED	PCR	TRANSCRIPTOMIC	808000000	504037915	Lemma Primordium	Central Spikelet	Hordeum vulgare	vulgare	Bowman	not applicable	SAMEA7109617	unspecified	not applicable	not applicable	not applicable	not applicable	ERR4393975		control (light intensity 270 μE)	4
PRJEB39672		ERR4393979	ERX4337791	ERP123217	2021-03-15T00:00:00Z	ILLUMINA	Illumina HiSeq 2500	PAIRED	PCR	TRANSCRIPTOMIC	808000000	502722617	Lemma Primordium	Central Spikelet	Hordeum vulgare	vulgare	Bowman	not applicable	SAMEA7109617	unspecified	not applicable	not applicable	not applicable	not applicable	ERR4393979		control (light intensity 270 μE)	4
PRJEB39672		ERR4393981	ERX4337793	ERP123217	2021-03-15T00:00:00Z	ILLUMINA	Illumina HiSeq 2500	PAIRED	PCR	TRANSCRIPTOMIC	500902834	318763124	Lemma Primordium	Central Spikelet	Hordeum vulgare	vulgare	Bowman	not applicable	SAMEA7109617	unspecified	not applicable	not applicable	not applicable	not applicable	ERR4393981		control (light intensity 270 μE)	4
PRJEB39672		ERR4393983	ERX4337795	ERP123217	2021-03-15T00:00:00Z	ILLUMINA	Illumina HiSeq 2500	PAIRED	PCR	TRANSCRIPTOMIC	808000000	507881123	Lemma Primordium	Lateral Spikelet	Hordeum vulgare	vulgare	Bowman	not applicable	SAMEA7109618	unspecified	not applicable	not applicable	not applicable	not applicable	ERR4393983		control (light intensity 270 μE)	4
PRJEB39672		ERR4393986	ERX4337798	ERP123217	2021-03-15T00:00:00Z	ILLUMINA	Illumina HiSeq 2500	PAIRED	PCR	TRANSCRIPTOMIC	808000000	502247755	Lemma Primordium	Lateral Spikelet	Hordeum vulgare	vulgare	Bowman	not applicable	SAMEA7109618	unspecified	not applicable	not applicable	not applicable	not applicable	ERR4393986		control (light intensity 270 μE)	4
PRJEB39672		ERR4393988	ERX4337800	ERP123217	2021-03-15T00:00:00Z	ILLUMINA	Illumina HiSeq 2500	PAIRED	PCR	TRANSCRIPTOMIC	475555672	302669210	Lemma Primordium	Lateral Spikelet	Hordeum vulgare	vulgare	Bowman	not applicable	SAMEA7109618	unspecified	not applicable	not applicable	not applicable	not applicable	ERR4393988		control (light intensity 270 μE)	4
PRJEB39672		ERR4393990	ERX4337802	ERP123217	2021-03-15T00:00:00Z	ILLUMINA	Illumina HiSeq 2500	PAIRED	PCR	TRANSCRIPTOMIC	808000000	508770621	Stamen Primordium	Inflorescence meristem	Hordeum vulgare	vulgare	Bowman	not applicable	SAMEA7109619	unspecified	not applicable	not applicable	not applicable	not applicable	ERR4393990		control (light intensity 270 μE)	4
PRJEB39672		ERR4393992	ERX4337804	ERP123217	2021-03-15T00:00:00Z	ILLUMINA	Illumina HiSeq 2500	PAIRED	PCR	TRANSCRIPTOMIC	808000000	502871248	Stamen Primordium	Inflorescence meristem	Hordeum vulgare	vulgare	Bowman	not applicable	SAMEA7109619	unspecified	not applicable	not applicable	not applicable	not applicable	ERR4393992		control (light intensity 270 μE)	4
PRJEB39672		ERR4393994	ERX4337806	ERP123217	2021-03-15T00:00:00Z	ILLUMINA	Illumina HiSeq 2500	PAIRED	PCR	TRANSCRIPTOMIC	808000000	506477989	Stamen Primordium	Inflorescence meristem	Hordeum vulgare	vulgare	Bowman	not applicable	SAMEA7109619	unspecified	not applicable	not applicable	not applicable	not applicable	ERR4393994		control (light intensity 270 μE)	4
PRJEB39672		ERR4393996	ERX4337808	ERP123217	2021-03-15T00:00:00Z	ILLUMINA	Illumina HiSeq 2500	PAIRED	PCR	TRANSCRIPTOMIC	105710640	69597080	Stamen Primordium	Inflorescence meristem	Hordeum vulgare	vulgare	Bowman	not applicable	SAMEA7109619	unspecified	not applicable	not applicable	not applicable	not applicable	ERR4393996		control (light intensity 270 μE)	4
PRJEB39672		ERR4393999	ERX4337811	ERP123217	2021-03-15T00:00:00Z	ILLUMINA	Illumina HiSeq 2500	PAIRED	PCR	TRANSCRIPTOMIC	808000000	508710050	Stamen Primordium	Central Spikelet	Hordeum vulgare	vulgare	Bowman	not applicable	SAMEA7109620	unspecified	not applicable	not applicable	not applicable	not applicable	ERR4393999		control (light intensity 270 μE)	4
PRJEB39672		ERR4394001	ERX4337813	ERP123217	2021-03-15T00:00:00Z	ILLUMINA	Illumina HiSeq 2500	PAIRED	PCR	TRANSCRIPTOMIC	808000000	498087914	Stamen Primordium	Central Spikelet	Hordeum vulgare	vulgare	Bowman	not applicable	SAMEA7109620	unspecified	not applicable	not applicable	not applicable	not applicable	ERR4394001		control (light intensity 270 μE)	4
PRJEB39672		ERR4394003	ERX4337815	ERP123217	2021-03-15T00:00:00Z	ILLUMINA	Illumina HiSeq 2500	PAIRED	PCR	TRANSCRIPTOMIC	808000000	502154041	Stamen Primordium	Central Spikelet	Hordeum vulgare	vulgare	Bowman	not applicable	SAMEA7109620	unspecified	not applicable	not applicable	not applicable	not applicable	ERR4394003		control (light intensity 270 μE)	4
PRJEB39672		ERR4394005	ERX4337817	ERP123217	2021-03-15T00:00:00Z	ILLUMINA	Illumina HiSeq 2500	PAIRED	PCR	TRANSCRIPTOMIC	808000000	508969806	Stamen Primordium	Lateral Spikelet	Hordeum vulgare	vulgare	Bowman	not applicable	SAMEA7109621	unspecified	not applicable	not applicable	not applicable	not applicable	ERR4394005		control (light intensity 270 μE)	4
PRJEB39672		ERR4394008	ERX4337820	ERP123217	2021-03-15T00:00:00Z	ILLUMINA	Illumina HiSeq 2500	PAIRED	PCR	TRANSCRIPTOMIC	808000000	518679855	Stamen Primordium	Lateral Spikelet	Hordeum vulgare	vulgare	Bowman	not applicable	SAMEA7109621	unspecified	not applicable	not applicable	not applicable	not applicable	ERR4394008		control (light intensity 270 μE)	4
PRJEB39672		ERR4394011	ERX4337823	ERP123217	2021-03-15T00:00:00Z	ILLUMINA	Illumina HiSeq 2500	PAIRED	PCR	TRANSCRIPTOMIC	808000000	508833881	Stamen Primordium	Lateral Spikelet	Hordeum vulgare	vulgare	Bowman	not applicable	SAMEA7109621	unspecified	not applicable	not applicable	not applicable	not applicable	ERR4394011		control (light intensity 270 μE)	4
PRJEB39672		ERR4394013	ERX4337825	ERP123217	2021-03-15T00:00:00Z	ILLUMINA	Illumina HiSeq 2500	PAIRED	PCR	TRANSCRIPTOMIC	808000000	507684928	Awn Primordium	Inflorescence meristem	Hordeum vulgare	vulgare	Bowman	not applicable	SAMEA7109622	unspecified	not applicable	not applicable	not applicable	not applicable	ERR4394013		control (light intensity 270 μE)	4
PRJEB39672		ERR4394015	ERX4337827	ERP123217	2021-03-15T00:00:00Z	ILLUMINA	Illumina HiSeq 2500	PAIRED	PCR	TRANSCRIPTOMIC	808000000	510643570	Awn Primordium	Inflorescence meristem	Hordeum vulgare	vulgare	Bowman	not applicable	SAMEA7109622	unspecified	not applicable	not applicable	not applicable	not applicable	ERR4394015		control (light intensity 270 μE)	4
PRJEB39672		ERR4394017	ERX4337829	ERP123217	2021-03-15T00:00:00Z	ILLUMINA	Illumina HiSeq 2500	PAIRED	PCR	TRANSCRIPTOMIC	808000000	506443629	Awn Primordium	Inflorescence meristem	Hordeum vulgare	vulgare	Bowman	not applicable	SAMEA7109622	unspecified	not applicable	not applicable	not applicable	not applicable	ERR4394017		control (light intensity 270 μE)	4
PRJEB39672		ERR4394019	ERX4337831	ERP123217	2021-03-15T00:00:00Z	ILLUMINA	Illumina HiSeq 2500	PAIRED	PCR	TRANSCRIPTOMIC	567256198	360762424	Awn Primordium	Inflorescence meristem	Hordeum vulgare	vulgare	Bowman	not applicable	SAMEA7109622	unspecified	not applicable	not applicable	not applicable	not applicable	ERR4394019		control (light intensity 270 μE)	4
PRJEB39672		ERR4394021	ERX4337833	ERP123217	2021-03-15T00:00:00Z	ILLUMINA	Illumina HiSeq 2500	PAIRED	PCR	TRANSCRIPTOMIC	808000000	512334480	Glume Primordium	Reference 1/Rachis	Hordeum vulgare	vulgare	Bowman	not applicable	SAMEA7109647	unspecified	not applicable	not applicable	not applicable	not applicable	ERR4394021		control (light intensity 270 μE)	4
PRJEB39672		ERR4394024	ERX4337836	ERP123217	2021-03-15T00:00:00Z	ILLUMINA	Illumina HiSeq 2500	PAIRED	PCR	TRANSCRIPTOMIC	808000000	511143571	Glume Primordium	Reference 1/Rachis	Hordeum vulgare	vulgare	Bowman	not applicable	SAMEA7109647	unspecified	not applicable	not applicable	not applicable	not applicable	ERR4394024		control (light intensity 270 μE)	4
PRJEB39672		ERR4394028	ERX4337840	ERP123217	2021-03-15T00:00:00Z	ILLUMINA	Illumina HiSeq 2500	PAIRED	PCR	TRANSCRIPTOMIC	808000000	506297039	Glume Primordium	Reference 2/Complete Spike	Hordeum vulgare	vulgare	Bowman	not applicable	SAMEA7109648	unspecified	not applicable	not applicable	not applicable	not applicable	ERR4394028		control (light intensity 270 μE)	4
PRJEB39672		ERR4394029	ERX4337841	ERP123217	2021-03-15T00:00:00Z	ILLUMINA	Illumina HiSeq 2500	PAIRED	PCR	TRANSCRIPTOMIC	808000000	509924015	Glume Primordium	Reference 2/Complete Spike	Hordeum vulgare	vulgare	Bowman	not applicable	SAMEA7109648	unspecified	not applicable	not applicable	not applicable	not applicable	ERR4394029		control (light intensity 270 μE)	4
PRJEB39672		ERR4394030	ERX4337842	ERP123217	2021-03-15T00:00:00Z	ILLUMINA	Illumina HiSeq 2500	PAIRED	PCR	TRANSCRIPTOMIC	808000000	508714742	Glume Primordium	Reference 2/Complete Spike	Hordeum vulgare	vulgare	Bowman	not applicable	SAMEA7109648	unspecified	not applicable	not applicable	not applicable	not applicable	ERR4394030		control (light intensity 270 μE)	4
PRJEB39672		ERR4394032	ERX4337844	ERP123217	2021-03-15T00:00:00Z	ILLUMINA	Illumina HiSeq 2500	PAIRED	PCR	TRANSCRIPTOMIC	808000000	505410190	Glume Primordium	Reference 2/Complete Spike	Hordeum vulgare	vulgare	Bowman	not applicable	SAMEA7109648	unspecified	not applicable	not applicable	not applicable	not applicable	ERR4394032		control (light intensity 270 μE)	4
PRJEB39672		ERR4394034	ERX4337846	ERP123217	2021-03-15T00:00:00Z	ILLUMINA	Illumina HiSeq 2500	PAIRED	PCR	TRANSCRIPTOMIC	590162392	374128656	Glume Primordium	Reference 2/Complete Spike	Hordeum vulgare	vulgare	Bowman	not applicable	SAMEA7109648	unspecified	not applicable	not applicable	not applicable	not applicable	ERR4394034		control (light intensity 270 μE)	4
PRJEB39672		ERR4394035	ERX4337847	ERP123217	2021-03-15T00:00:00Z	ILLUMINA	Illumina HiSeq 2500	PAIRED	PCR	TRANSCRIPTOMIC	808000000	506830933	Lemma Primordium	Reference 1/Rachis	Hordeum vulgare	vulgare	Bowman	not applicable	SAMEA7109649	unspecified	not applicable	not applicable	not applicable	not applicable	ERR4394035		control (light intensity 270 μE)	4
PRJEB39672		ERR4394037	ERX4337849	ERP123217	2021-03-15T00:00:00Z	ILLUMINA	Illumina HiSeq 2500	PAIRED	PCR	TRANSCRIPTOMIC	808000000	510821397	Lemma Primordium	Reference 1/Rachis	Hordeum vulgare	vulgare	Bowman	not applicable	SAMEA7109649	unspecified	not applicable	not applicable	not applicable	not applicable	ERR4394037		control (light intensity 270 μE)	4
PRJEB39672		ERR4394040	ERX4337852	ERP123217	2021-03-15T00:00:00Z	ILLUMINA	Illumina HiSeq 2500	PAIRED	PCR	TRANSCRIPTOMIC	808000000	504908223	Lemma Primordium	Reference 1/Rachis	Hordeum vulgare	vulgare	Bowman	not applicable	SAMEA7109649	unspecified	not applicable	not applicable	not applicable	not applicable	ERR4394040		control (light intensity 270 μE)	4
PRJEB39672		ERR4394042	ERX4337854	ERP123217	2021-03-15T00:00:00Z	ILLUMINA	Illumina HiSeq 2500	PAIRED	PCR	TRANSCRIPTOMIC	284797578	185046659	Lemma Primordium	Reference 1/Rachis	Hordeum vulgare	vulgare	Bowman	not applicable	SAMEA7109649	unspecified	not applicable	not applicable	not applicable	not applicable	ERR4394042		control (light intensity 270 μE)	4
PRJEB39672		ERR4394045	ERX4337857	ERP123217	2021-03-15T00:00:00Z	ILLUMINA	Illumina HiSeq 2500	PAIRED	PCR	TRANSCRIPTOMIC	808000000	509781093	Lemma Primordium	Reference 2/Complete Spike	Hordeum vulgare	vulgare	Bowman	not applicable	SAMEA7109650	unspecified	not applicable	not applicable	not applicable	not applicable	ERR4394045		control (light intensity 270 μE)	4
PRJEB39672		ERR4394048	ERX4337860	ERP123217	2021-03-15T00:00:00Z	ILLUMINA	Illumina HiSeq 2500	PAIRED	PCR	TRANSCRIPTOMIC	808000000	505413877	Lemma Primordium	Reference 2/Complete Spike	Hordeum vulgare	vulgare	Bowman	not applicable	SAMEA7109650	unspecified	not applicable	not applicable	not applicable	not applicable	ERR4394048		control (light intensity 270 μE)	4
PRJEB39672		ERR4394051	ERX4337863	ERP123217	2021-03-15T00:00:00Z	ILLUMINA	Illumina HiSeq 2500	PAIRED	PCR	TRANSCRIPTOMIC	808000000	510156913	Stamen Primordium	Reference 1/Rachis	Hordeum vulgare	vulgare	Bowman	not applicable	SAMEA7109651	unspecified	not applicable	not applicable	not applicable	not applicable	ERR4394051		control (light intensity 270 μE)	4
PRJEB39672		ERR4394052	ERX4337864	ERP123217	2021-03-15T00:00:00Z	ILLUMINA	Illumina HiSeq 2500	PAIRED	PCR	TRANSCRIPTOMIC	808000000	508771992	Stamen Primordium	Reference 1/Rachis	Hordeum vulgare	vulgare	Bowman	not applicable	SAMEA7109651	unspecified	not applicable	not applicable	not applicable	not applicable	ERR4394052		control (light intensity 270 μE)	4
PRJEB39672		ERR4394054	ERX4337866	ERP123217	2021-03-15T00:00:00Z	ILLUMINA	Illumina HiSeq 2500	PAIRED	PCR	TRANSCRIPTOMIC	808000000	504585585	Stamen Primordium	Reference 1/Rachis	Hordeum vulgare	vulgare	Bowman	not applicable	SAMEA7109651	unspecified	not applicable	not applicable	not applicable	not applicable	ERR4394054		control (light intensity 270 μE)	4
PRJEB39672		ERR4394056	ERX4337868	ERP123217	2021-03-15T00:00:00Z	ILLUMINA	Illumina HiSeq 2500	PAIRED	PCR	TRANSCRIPTOMIC	459194884	293037816	Stamen Primordium	Reference 1/Rachis	Hordeum vulgare	vulgare	Bowman	not applicable	SAMEA7109651	unspecified	not applicable	not applicable	not applicable	not applicable	ERR4394056		control (light intensity 270 μE)	4
PRJEB39672		ERR4394058	ERX4337870	ERP123217	2021-03-15T00:00:00Z	ILLUMINA	Illumina HiSeq 2500	PAIRED	PCR	TRANSCRIPTOMIC	808000000	516276459	Stamen Primordium	Reference 2/Complete Spike	Hordeum vulgare	vulgare	Bowman	not applicable	SAMEA7109652	unspecified	not applicable	not applicable	not applicable	not applicable	ERR4394058		control (light intensity 270 μE)	4
PRJEB39672		ERR4394059	ERX4337871	ERP123217	2021-03-15T00:00:00Z	ILLUMINA	Illumina HiSeq 2500	PAIRED	PCR	TRANSCRIPTOMIC	808000000	523755148	Stamen Primordium	Reference 2/Complete Spike	Hordeum vulgare	vulgare	Bowman	not applicable	SAMEA7109652	unspecified	not applicable	not applicable	not applicable	not applicable	ERR4394059		control (light intensity 270 μE)	4
PRJEB39672		ERR4394060	ERX4337872	ERP123217	2021-03-15T00:00:00Z	ILLUMINA	Illumina HiSeq 2500	PAIRED	PCR	TRANSCRIPTOMIC	808000000	508992319	Stamen Primordium	Reference 2/Complete Spike	Hordeum vulgare	vulgare	Bowman	not applicable	SAMEA7109652	unspecified	not applicable	not applicable	not applicable	not applicable	ERR4394060		control (light intensity 270 μE)	4
PRJEB39672		ERR4394062	ERX4337874	ERP123217	2021-03-15T00:00:00Z	ILLUMINA	Illumina HiSeq 2500	PAIRED	PCR	TRANSCRIPTOMIC	808000000	517858809	Stamen Primordium	Reference 2/Complete Spike	Hordeum vulgare	vulgare	Bowman	not applicable	SAMEA7109652	unspecified	not applicable	not applicable	not applicable	not applicable	ERR4394062		control (light intensity 270 μE)	4
PRJEB39672		ERR4394064	ERX4337876	ERP123217	2021-03-15T00:00:00Z	ILLUMINA	Illumina HiSeq 2500	PAIRED	PCR	TRANSCRIPTOMIC	808000000	510498769	Stamen Primordium	Reference 2/Complete Spike	Hordeum vulgare	vulgare	Bowman	not applicable	SAMEA7109652	unspecified	not applicable	not applicable	not applicable	not applicable	ERR4394064		control (light intensity 270 μE)	4
PRJEB39672		ERR4394066	ERX4337878	ERP123217	2021-03-15T00:00:00Z	ILLUMINA	Illumina HiSeq 2500	PAIRED	PCR	TRANSCRIPTOMIC	808000000	503812159	Awn Primordium	Reference 1/Rachis	Hordeum vulgare	vulgare	Bowman	not applicable	SAMEA7109653	unspecified	not applicable	not applicable	not applicable	not applicable	ERR4394066		control (light intensity 270 μE)	4
PRJEB39672		ERR4394068	ERX4337880	ERP123217	2021-03-15T00:00:00Z	ILLUMINA	Illumina HiSeq 2500	PAIRED	PCR	TRANSCRIPTOMIC	808000000	516190851	Awn Primordium	Reference 1/Rachis	Hordeum vulgare	vulgare	Bowman	not applicable	SAMEA7109653	unspecified	not applicable	not applicable	not applicable	not applicable	ERR4394068		control (light intensity 270 μE)	4
PRJEB39672		ERR4394069	ERX4337881	ERP123217	2021-03-15T00:00:00Z	ILLUMINA	Illumina HiSeq 2500	PAIRED	PCR	TRANSCRIPTOMIC	808000000	513989920	Awn Primordium	Reference 1/Rachis	Hordeum vulgare	vulgare	Bowman	not applicable	SAMEA7109653	unspecified	not applicable	not applicable	not applicable	not applicable	ERR4394069		control (light intensity 270 μE)	4
PRJEB39672		ERR4394072	ERX4337884	ERP123217	2021-03-15T00:00:00Z	ILLUMINA	Illumina HiSeq 2500	PAIRED	PCR	TRANSCRIPTOMIC	808000000	518756715	Awn Primordium	Reference 1/Rachis	Hordeum vulgare	vulgare	Bowman	not applicable	SAMEA7109653	unspecified	not applicable	not applicable	not applicable	not applicable	ERR4394072		control (light intensity 270 μE)	4
PRJEB39672		ERR4394075	ERX4337887	ERP123217	2021-03-15T00:00:00Z	ILLUMINA	Illumina HiSeq 2500	PAIRED	PCR	TRANSCRIPTOMIC	808000000	511221291	Awn Primordium	Reference 1/Rachis	Hordeum vulgare	vulgare	Bowman	not applicable	SAMEA7109653	unspecified	not applicable	not applicable	not applicable	not applicable	ERR4394075		control (light intensity 270 μE)	4
PRJEB39672		ERR4394077	ERX4337889	ERP123217	2021-03-15T00:00:00Z	ILLUMINA	Illumina HiSeq 2500	PAIRED	PCR	TRANSCRIPTOMIC	808000000	506383042	Awn Primordium	Reference 2/Complete Spike	Hordeum vulgare	vulgare	Bowman	not applicable	SAMEA7109654	unspecified	not applicable	not applicable	not applicable	not applicable	ERR4394077		control (light intensity 270 μE)	4
PRJEB39672		ERR4394080	ERX4337892	ERP123217	2021-03-15T00:00:00Z	ILLUMINA	Illumina HiSeq 2500	PAIRED	PCR	TRANSCRIPTOMIC	808000000	515940742	Awn Primordium	Reference 2/Complete Spike	Hordeum vulgare	vulgare	Bowman	not applicable	SAMEA7109654	unspecified	not applicable	not applicable	not applicable	not applicable	ERR4394080		control (light intensity 270 μE)	4
PRJEB39672		ERR4394081	ERX4337893	ERP123217	2021-03-15T00:00:00Z	ILLUMINA	Illumina HiSeq 2500	PAIRED	PCR	TRANSCRIPTOMIC	808000000	525701947	Awn Primordium	Reference 2/Complete Spike	Hordeum vulgare	vulgare	Bowman	not applicable	SAMEA7109654	unspecified	not applicable	not applicable	not applicable	not applicable	ERR4394081		control (light intensity 270 μE)	4
PRJEB39672		ERR4394083	ERX4337895	ERP123217	2021-03-15T00:00:00Z	ILLUMINA	Illumina HiSeq 2500	PAIRED	PCR	TRANSCRIPTOMIC	808000000	519370947	Awn Primordium	Reference 2/Complete Spike	Hordeum vulgare	vulgare	Bowman	not applicable	SAMEA7109654	unspecified	not applicable	not applicable	not applicable	not applicable	ERR4394083		control (light intensity 270 μE)	4
PRJEB39672		ERR4394085	ERX4337897	ERP123217	2021-03-15T00:00:00Z	ILLUMINA	Illumina HiSeq 2500	PAIRED	PCR	TRANSCRIPTOMIC	808000000	513747879	Awn Primordium	Reference 2/Complete Spike	Hordeum vulgare	vulgare	Bowman	not applicable	SAMEA7109654	unspecified	not applicable	not applicable	not applicable	not applicable	ERR4394085		control (light intensity 270 μE)	4
PRJEB39672		ERR4394088	ERX4337900	ERP123217	2021-03-15T00:00:00Z	ILLUMINA	Illumina HiSeq 2500	PAIRED	PCR	TRANSCRIPTOMIC	808000000	509861430	White anther	Inflorescence meristem	Hordeum vulgare	vulgare	Bowman	not applicable	SAMEA7109655	unspecified	not applicable	not applicable	not applicable	not applicable	ERR4394088		control (light intensity 270 μE)	1
PRJEB39672		ERR4394091	ERX4337903	ERP123217	2021-03-15T00:00:00Z	ILLUMINA	Illumina HiSeq 2500	PAIRED	PCR	TRANSCRIPTOMIC	808000000	511470049	White anther	Inflorescence meristem	Hordeum vulgare	vulgare	Bowman	not applicable	SAMEA7109655	unspecified	not applicable	not applicable	not applicable	not applicable	ERR4394091		control (light intensity 270 μE)	1
PRJEB39672		ERR4394093	ERX4337905	ERP123217	2021-03-15T00:00:00Z	ILLUMINA	Illumina HiSeq 2500	PAIRED	PCR	TRANSCRIPTOMIC	808000000	515455911	White anther	Inflorescence meristem	Hordeum vulgare	vulgare	Bowman	not applicable	SAMEA7109655	unspecified	not applicable	not applicable	not applicable	not applicable	ERR4394093		control (light intensity 270 μE)	1
PRJEB39672		ERR4394095	ERX4337907	ERP123217	2021-03-15T00:00:00Z	ILLUMINA	Illumina HiSeq 2500	PAIRED	PCR	TRANSCRIPTOMIC	56410924	37942046	White anther	Inflorescence meristem	Hordeum vulgare	vulgare	Bowman	not applicable	SAMEA7109655	unspecified	not applicable	not applicable	not applicable	not applicable	ERR4394095		control (light intensity 270 μE)	1
PRJEB39672		ERR4394097	ERX4337909	ERP123217	2021-03-15T00:00:00Z	ILLUMINA	Illumina HiSeq 2500	PAIRED	PCR	TRANSCRIPTOMIC	808000000	517912502	White anther	Inflorescence meristem	Hordeum vulgare	vulgare	Bowman	not applicable	SAMEA7109656	unspecified	not applicable	not applicable	not applicable	not applicable	ERR4394097		control (light intensity 270 μE)	2
PRJEB39672		ERR4394099	ERX4337911	ERP123217	2021-03-15T00:00:00Z	ILLUMINA	Illumina HiSeq 2500	PAIRED	PCR	TRANSCRIPTOMIC	808000000	511175324	White anther	Inflorescence meristem	Hordeum vulgare	vulgare	Bowman	not applicable	SAMEA7109656	unspecified	not applicable	not applicable	not applicable	not applicable	ERR4394099		control (light intensity 270 μE)	2
PRJEB39672		ERR4394101	ERX4337913	ERP123217	2021-03-15T00:00:00Z	ILLUMINA	Illumina HiSeq 2500	PAIRED	PCR	TRANSCRIPTOMIC	808000000	515105963	White anther	Inflorescence meristem	Hordeum vulgare	vulgare	Bowman	not applicable	SAMEA7109656	unspecified	not applicable	not applicable	not applicable	not applicable	ERR4394101		control (light intensity 270 μE)	2
PRJEB39672		ERR4394103	ERX4337915	ERP123217	2021-03-15T00:00:00Z	ILLUMINA	Illumina HiSeq 2500	PAIRED	PCR	TRANSCRIPTOMIC	808000000	507944608	White anther	Inflorescence meristem	Hordeum vulgare	vulgare	Bowman	not applicable	SAMEA7109657	unspecified	not applicable	not applicable	not applicable	not applicable	ERR4394103		control (light intensity 270 μE)	3
PRJEB39672		ERR4394105	ERX4337917	ERP123217	2021-03-15T00:00:00Z	ILLUMINA	Illumina HiSeq 2500	PAIRED	PCR	TRANSCRIPTOMIC	295281984	185081088	White anther	Inflorescence meristem	Hordeum vulgare	vulgare	Bowman	not applicable	SAMEA7109657	unspecified	not applicable	not applicable	not applicable	not applicable	ERR4394105		control (light intensity 270 μE)	3
PRJEB39672		ERR4394107	ERX4337919	ERP123217	2021-03-15T00:00:00Z	ILLUMINA	Illumina HiSeq 2500	PAIRED	PCR	TRANSCRIPTOMIC	808000000	514692391	White anther	Inflorescence meristem	Hordeum vulgare	vulgare	Bowman	not applicable	SAMEA7109658	unspecified	not applicable	not applicable	not applicable	not applicable	ERR4394107		control (light intensity 270 μE)	4
PRJEB39672		ERR4394109	ERX4337921	ERP123217	2021-03-15T00:00:00Z	ILLUMINA	Illumina HiSeq 2500	PAIRED	PCR	TRANSCRIPTOMIC	808000000	510547399	White anther	Inflorescence meristem	Hordeum vulgare	vulgare	Bowman	not applicable	SAMEA7109658	unspecified	not applicable	not applicable	not applicable	not applicable	ERR4394109		control (light intensity 270 μE)	4
PRJEB39672		ERR4394111	ERX4337923	ERP123217	2021-03-15T00:00:00Z	ILLUMINA	Illumina HiSeq 2500	PAIRED	PCR	TRANSCRIPTOMIC	228082846	148650258	White anther	Inflorescence meristem	Hordeum vulgare	vulgare	Bowman	not applicable	SAMEA7109658	unspecified	not applicable	not applicable	not applicable	not applicable	ERR4394111		control (light intensity 270 μE)	4
PRJEB39672		ERR4394113	ERX4337925	ERP123217	2021-03-15T00:00:00Z	ILLUMINA	Illumina HiSeq 2500	PAIRED	PCR	TRANSCRIPTOMIC	808000000	480716113	White anther	Inflorescence meristem	Hordeum vulgare	vulgare	Bowman	not applicable	SAMEA7109659	unspecified	not applicable	not applicable	not applicable	not applicable	ERR4394113		shading treatment (light intensity ~90 μE)	1
PRJEB39672		ERR4394114	ERX4337926	ERP123217	2021-03-15T00:00:00Z	ILLUMINA	Illumina HiSeq 2500	PAIRED	PCR	TRANSCRIPTOMIC	808000000	478094964	White anther	Inflorescence meristem	Hordeum vulgare	vulgare	Bowman	not applicable	SAMEA7109659	unspecified	not applicable	not applicable	not applicable	not applicable	ERR4394114		shading treatment (light intensity ~90 μE)	1
PRJEB39672		ERR4394115	ERX4337927	ERP123217	2021-03-15T00:00:00Z	ILLUMINA	Illumina HiSeq 2500	PAIRED	PCR	TRANSCRIPTOMIC	50053580	30572894	White anther	Inflorescence meristem	Hordeum vulgare	vulgare	Bowman	not applicable	SAMEA7109659	unspecified	not applicable	not applicable	not applicable	not applicable	ERR4394115		shading treatment (light intensity ~90 μE)	1
PRJEB39672		ERR4394118	ERX4337930	ERP123217	2021-03-15T00:00:00Z	ILLUMINA	Illumina HiSeq 2500	PAIRED	PCR	TRANSCRIPTOMIC	808000000	477252307	White anther	Inflorescence meristem	Hordeum vulgare	vulgare	Bowman	not applicable	SAMEA7109660	unspecified	not applicable	not applicable	not applicable	not applicable	ERR4394118		shading treatment (light intensity ~90 μE)	2
PRJEB39672		ERR4394120	ERX4337932	ERP123217	2021-03-15T00:00:00Z	ILLUMINA	Illumina HiSeq 2500	PAIRED	PCR	TRANSCRIPTOMIC	808000000	480354242	White anther	Inflorescence meristem	Hordeum vulgare	vulgare	Bowman	not applicable	SAMEA7109661	unspecified	not applicable	not applicable	not applicable	not applicable	ERR4394120		shading treatment (light intensity ~90 μE)	3
PRJEB39672		ERR4394122	ERX4337934	ERP123217	2021-03-15T00:00:00Z	ILLUMINA	Illumina HiSeq 2500	PAIRED	PCR	TRANSCRIPTOMIC	636498364	374623060	White anther	Inflorescence meristem	Hordeum vulgare	vulgare	Bowman	not applicable	SAMEA7109661	unspecified	not applicable	not applicable	not applicable	not applicable	ERR4394122		shading treatment (light intensity ~90 μE)	3
PRJEB39672		ERR4394124	ERX4337936	ERP123217	2021-03-15T00:00:00Z	ILLUMINA	Illumina HiSeq 2500	PAIRED	PCR	TRANSCRIPTOMIC	808000000	489498956	14 days after sowing	Vegetative Apex	Hordeum vulgare	vulgare	Bowman	not applicable	SAMEA7109663	unspecified	not applicable	not applicable	not applicable	not applicable	ERR4394124		control (light intensity 270 μE)	1
PRJEB39672		ERR4394126	ERX4337938	ERP123217	2021-03-15T00:00:00Z	ILLUMINA	Illumina HiSeq 2500	PAIRED	PCR	TRANSCRIPTOMIC	808000000	491274692	14 days after sowing	Vegetative Apex	Hordeum vulgare	vulgare	Bowman	not applicable	SAMEA7109663	unspecified	not applicable	not applicable	not applicable	not applicable	ERR4394126		control (light intensity 270 μE)	1
PRJEB39672		ERR4394129	ERX4337941	ERP123217	2021-03-15T00:00:00Z	ILLUMINA	Illumina HiSeq 2500	PAIRED	PCR	TRANSCRIPTOMIC	808000000	485428290	14 days after sowing	Vegetative Apex	Hordeum vulgare	vulgare	Bowman	not applicable	SAMEA7109663	unspecified	not applicable	not applicable	not applicable	not applicable	ERR4394129		control (light intensity 270 μE)	1
PRJEB39672		ERR4394130	ERX4337942	ERP123217	2021-03-15T00:00:00Z	ILLUMINA	Illumina HiSeq 2500	PAIRED	PCR	TRANSCRIPTOMIC	808000000	484784493	14 days after sowing	Vegetative Apex	Hordeum vulgare	vulgare	Bowman	not applicable	SAMEA7109663	unspecified	not applicable	not applicable	not applicable	not applicable	ERR4394130		control (light intensity 270 μE)	1
PRJEB39672		ERR4394133	ERX4337945	ERP123217	2021-03-15T00:00:00Z	ILLUMINA	Illumina HiSeq 2500	PAIRED	PCR	TRANSCRIPTOMIC	808000000	486017155	14 days after sowing	Vegetative Apex	Hordeum vulgare	vulgare	Bowman	not applicable	SAMEA7109663	unspecified	not applicable	not applicable	not applicable	not applicable	ERR4394133		control (light intensity 270 μE)	1
PRJEB39672		ERR4394135	ERX4337947	ERP123217	2021-03-15T00:00:00Z	ILLUMINA	Illumina HiSeq 2500	PAIRED	PCR	TRANSCRIPTOMIC	36912066	23162169	14 days after sowing	Vegetative Apex	Hordeum vulgare	vulgare	Bowman	not applicable	SAMEA7109663	unspecified	not applicable	not applicable	not applicable	not applicable	ERR4394135		control (light intensity 270 μE)	1
PRJEB39672		ERR4394137	ERX4337949	ERP123217	2021-03-15T00:00:00Z	ILLUMINA	Illumina HiSeq 2500	PAIRED	PCR	TRANSCRIPTOMIC	808000000	488478772	14 days after sowing	Vegetative Apex	Hordeum vulgare	vulgare	Bowman	not applicable	SAMEA7109664	unspecified	not applicable	not applicable	not applicable	not applicable	ERR4394137		control (light intensity 270 μE)	2
PRJEB39672		ERR4394139	ERX4337951	ERP123217	2021-03-15T00:00:00Z	ILLUMINA	Illumina HiSeq 2500	PAIRED	PCR	TRANSCRIPTOMIC	808000000	488040444	14 days after sowing	Vegetative Apex	Hordeum vulgare	vulgare	Bowman	not applicable	SAMEA7109664	unspecified	not applicable	not applicable	not applicable	not applicable	ERR4394139		control (light intensity 270 μE)	2
PRJEB39672		ERR4394140	ERX4337952	ERP123217	2021-03-15T00:00:00Z	ILLUMINA	Illumina HiSeq 2500	PAIRED	PCR	TRANSCRIPTOMIC	808000000	493412129	14 days after sowing	Vegetative Apex	Hordeum vulgare	vulgare	Bowman	not applicable	SAMEA7109664	unspecified	not applicable	not applicable	not applicable	not applicable	ERR4394140		control (light intensity 270 μE)	2
PRJEB39672		ERR4394142	ERX4337954	ERP123217	2021-03-15T00:00:00Z	ILLUMINA	Illumina HiSeq 2500	PAIRED	PCR	TRANSCRIPTOMIC	808000000	489383518	14 days after sowing	Vegetative Apex	Hordeum vulgare	vulgare	Bowman	not applicable	SAMEA7109664	unspecified	not applicable	not applicable	not applicable	not applicable	ERR4394142		control (light intensity 270 μE)	2
PRJEB39672		ERR4394144	ERX4337956	ERP123217	2021-03-15T00:00:00Z	ILLUMINA	Illumina HiSeq 2500	PAIRED	PCR	TRANSCRIPTOMIC	808000000	484086543	14 days after sowing	Vegetative Apex	Hordeum vulgare	vulgare	Bowman	not applicable	SAMEA7109664	unspecified	not applicable	not applicable	not applicable	not applicable	ERR4394144		control (light intensity 270 μE)	2
PRJEB39672		ERR4394146	ERX4337958	ERP123217	2021-03-15T00:00:00Z	ILLUMINA	Illumina HiSeq 2500	PAIRED	PCR	TRANSCRIPTOMIC	461190442	279941932	14 days after sowing	Vegetative Apex	Hordeum vulgare	vulgare	Bowman	not applicable	SAMEA7109664	unspecified	not applicable	not applicable	not applicable	not applicable	ERR4394146		control (light intensity 270 μE)	2
PRJEB39672		ERR4394148	ERX4337960	ERP123217	2021-03-15T00:00:00Z	ILLUMINA	Illumina HiSeq 2500	PAIRED	PCR	TRANSCRIPTOMIC	808000000	492677341	14 days after sowing	Vegetative Apex	Hordeum vulgare	vulgare	Bowman	not applicable	SAMEA7109665	unspecified	not applicable	not applicable	not applicable	not applicable	ERR4394148		control (light intensity 270 μE)	3
PRJEB39672		ERR4394150	ERX4337962	ERP123217	2021-03-15T00:00:00Z	ILLUMINA	Illumina HiSeq 2500	PAIRED	PCR	TRANSCRIPTOMIC	808000000	494449556	14 days after sowing	Vegetative Apex	Hordeum vulgare	vulgare	Bowman	not applicable	SAMEA7109665	unspecified	not applicable	not applicable	not applicable	not applicable	ERR4394150		control (light intensity 270 μE)	3
PRJEB39672		ERR4394154	ERX4337966	ERP123217	2021-03-15T00:00:00Z	ILLUMINA	Illumina HiSeq 2500	PAIRED	PCR	TRANSCRIPTOMIC	808000000	491542957	14 days after sowing	Vegetative Apex	Hordeum vulgare	vulgare	Bowman	not applicable	SAMEA7109665	unspecified	not applicable	not applicable	not applicable	not applicable	ERR4394154		control (light intensity 270 μE)	3
PRJEB39672		ERR4394156	ERX4337968	ERP123217	2021-03-15T00:00:00Z	ILLUMINA	Illumina HiSeq 2500	PAIRED	PCR	TRANSCRIPTOMIC	808000000	495103009	21 days after germination	Leaf blade	Hordeum vulgare	vulgare	Bowman	not applicable	SAMEA7109666	unspecified	not applicable	not applicable	not applicable	not applicable	ERR4394156		control (light intensity 270 μE)	1
PRJEB39672		ERR4394158	ERX4337970	ERP123217	2021-03-15T00:00:00Z	ILLUMINA	Illumina HiSeq 2500	PAIRED	PCR	TRANSCRIPTOMIC	808000000	502491251	21 days after germination	Leaf blade	Hordeum vulgare	vulgare	Bowman	not applicable	SAMEA7109666	unspecified	not applicable	not applicable	not applicable	not applicable	ERR4394158		control (light intensity 270 μE)	1
PRJEB39672		ERR4394161	ERX4337973	ERP123217	2021-03-15T00:00:00Z	ILLUMINA	Illumina HiSeq 2500	PAIRED	PCR	TRANSCRIPTOMIC	808000000	495750088	21 days after germination	Leaf blade	Hordeum vulgare	vulgare	Bowman	not applicable	SAMEA7109666	unspecified	not applicable	not applicable	not applicable	not applicable	ERR4394161		control (light intensity 270 μE)	1
PRJEB39672		ERR4394162	ERX4337974	ERP123217	2021-03-15T00:00:00Z	ILLUMINA	Illumina HiSeq 2500	PAIRED	PCR	TRANSCRIPTOMIC	808000000	495500511	21 days after germination	Leaf blade	Hordeum vulgare	vulgare	Bowman	not applicable	SAMEA7109666	unspecified	not applicable	not applicable	not applicable	not applicable	ERR4394162		control (light intensity 270 μE)	1
PRJEB39672		ERR4394163	ERX4337975	ERP123217	2021-03-15T00:00:00Z	ILLUMINA	Illumina HiSeq 2500	PAIRED	PCR	TRANSCRIPTOMIC	360709582	229863711	21 days after germination	Leaf blade	Hordeum vulgare	vulgare	Bowman	not applicable	SAMEA7109666	unspecified	not applicable	not applicable	not applicable	not applicable	ERR4394163		control (light intensity 270 μE)	1
PRJEB39672		ERR4394164	ERX4337976	ERP123217	2021-03-15T00:00:00Z	ILLUMINA	Illumina HiSeq 2500	PAIRED	PCR	TRANSCRIPTOMIC	808000000	499662767	21 days after germination	Leaf blade	Hordeum vulgare	vulgare	Bowman	not applicable	SAMEA7109667	unspecified	not applicable	not applicable	not applicable	not applicable	ERR4394164		control (light intensity 270 μE)	2
PRJEB39672		ERR4394165	ERX4337977	ERP123217	2021-03-15T00:00:00Z	ILLUMINA	Illumina HiSeq 2500	PAIRED	PCR	TRANSCRIPTOMIC	808000000	505824361	21 days after germination	Leaf blade	Hordeum vulgare	vulgare	Bowman	not applicable	SAMEA7109667	unspecified	not applicable	not applicable	not applicable	not applicable	ERR4394165		control (light intensity 270 μE)	2
PRJEB39672		ERR4394166	ERX4337978	ERP123217	2021-03-15T00:00:00Z	ILLUMINA	Illumina HiSeq 2500	PAIRED	PCR	TRANSCRIPTOMIC	808000000	506821213	21 days after germination	Leaf blade	Hordeum vulgare	vulgare	Bowman	not applicable	SAMEA7109667	unspecified	not applicable	not applicable	not applicable	not applicable	ERR4394166		control (light intensity 270 μE)	2
PRJEB39672		ERR4394167	ERX4337979	ERP123217	2021-03-15T00:00:00Z	ILLUMINA	Illumina HiSeq 2500	PAIRED	PCR	TRANSCRIPTOMIC	808000000	503141610	21 days after germination	Leaf blade	Hordeum vulgare	vulgare	Bowman	not applicable	SAMEA7109667	unspecified	not applicable	not applicable	not applicable	not applicable	ERR4394167		control (light intensity 270 μE)	2
PRJEB39672		ERR4394168	ERX4337980	ERP123217	2021-03-15T00:00:00Z	ILLUMINA	Illumina HiSeq 2500	PAIRED	PCR	TRANSCRIPTOMIC	808000000	504302576	21 days after germination	Leaf blade	Hordeum vulgare	vulgare	Bowman	not applicable	SAMEA7109667	unspecified	not applicable	not applicable	not applicable	not applicable	ERR4394168		control (light intensity 270 μE)	2
PRJEB39672		ERR4394169	ERX4337981	ERP123217	2021-03-15T00:00:00Z	ILLUMINA	Illumina HiSeq 2500	PAIRED	PCR	TRANSCRIPTOMIC	808000000	501738669	21 days after germination	Leaf blade	Hordeum vulgare	vulgare	Bowman	not applicable	SAMEA7109667	unspecified	not applicable	not applicable	not applicable	not applicable	ERR4394169		control (light intensity 270 μE)	2
PRJEB39672		ERR4394170	ERX4337982	ERP123217	2021-03-15T00:00:00Z	ILLUMINA	Illumina HiSeq 2500	PAIRED	PCR	TRANSCRIPTOMIC	808000000	498922650	21 days after germination	Leaf blade	Hordeum vulgare	vulgare	Bowman	not applicable	SAMEA7109667	unspecified	not applicable	not applicable	not applicable	not applicable	ERR4394170		control (light intensity 270 μE)	2
PRJEB39672		ERR4394171	ERX4337983	ERP123217	2021-03-15T00:00:00Z	ILLUMINA	Illumina HiSeq 2500	PAIRED	PCR	TRANSCRIPTOMIC	302896778	195195487	21 days after germination	Leaf blade	Hordeum vulgare	vulgare	Bowman	not applicable	SAMEA7109667	unspecified	not applicable	not applicable	not applicable	not applicable	ERR4394171		control (light intensity 270 μE)	2
PRJEB39672		ERR4394172	ERX4337984	ERP123217	2021-03-15T00:00:00Z	ILLUMINA	Illumina HiSeq 2500	PAIRED	PCR	TRANSCRIPTOMIC	808000000	497006899	21 days after germination	Leaf blade	Hordeum vulgare	vulgare	Bowman	not applicable	SAMEA7109669	unspecified	not applicable	not applicable	not applicable	not applicable	ERR4394172		control (light intensity 270 μE)	3
PRJEB39672		ERR4394173	ERX4337985	ERP123217	2021-03-15T00:00:00Z	ILLUMINA	Illumina HiSeq 2500	PAIRED	PCR	TRANSCRIPTOMIC	808000000	503417345	21 days after germination	Leaf blade	Hordeum vulgare	vulgare	Bowman	not applicable	SAMEA7109669	unspecified	not applicable	not applicable	not applicable	not applicable	ERR4394173		control (light intensity 270 μE)	3
PRJEB39672		ERR4394174	ERX4337986	ERP123217	2021-03-15T00:00:00Z	ILLUMINA	Illumina HiSeq 2500	PAIRED	PCR	TRANSCRIPTOMIC	808000000	503881872	21 days after germination	Leaf blade	Hordeum vulgare	vulgare	Bowman	not applicable	SAMEA7109669	unspecified	not applicable	not applicable	not applicable	not applicable	ERR4394174		control (light intensity 270 μE)	3
PRJEB39672		ERR4394175	ERX4337987	ERP123217	2021-03-15T00:00:00Z	ILLUMINA	Illumina HiSeq 2500	PAIRED	PCR	TRANSCRIPTOMIC	808000000	499143060	21 days after germination	Leaf blade	Hordeum vulgare	vulgare	Bowman	not applicable	SAMEA7109669	unspecified	not applicable	not applicable	not applicable	not applicable	ERR4394175		control (light intensity 270 μE)	3
PRJEB39672		ERR4394176	ERX4337988	ERP123217	2021-03-15T00:00:00Z	ILLUMINA	Illumina HiSeq 2500	PAIRED	PCR	TRANSCRIPTOMIC	808000000	501677524	21 days after germination	Leaf blade	Hordeum vulgare	vulgare	Bowman	not applicable	SAMEA7109669	unspecified	not applicable	not applicable	not applicable	not applicable	ERR4394176		control (light intensity 270 μE)	3
PRJEB39672		ERR4394177	ERX4337989	ERP123217	2021-03-15T00:00:00Z	ILLUMINA	Illumina HiSeq 2500	PAIRED	PCR	TRANSCRIPTOMIC	808000000	502336027	21 days after germination	Leaf blade	Hordeum vulgare	vulgare	Bowman	not applicable	SAMEA7109669	unspecified	not applicable	not applicable	not applicable	not applicable	ERR4394177		control (light intensity 270 μE)	3
PRJEB39672		ERR4394178	ERX4337990	ERP123217	2021-03-15T00:00:00Z	ILLUMINA	Illumina HiSeq 2500	PAIRED	PCR	TRANSCRIPTOMIC	808000000	494793774	21 days after germination	Leaf blade	Hordeum vulgare	vulgare	Bowman	not applicable	SAMEA7109669	unspecified	not applicable	not applicable	not applicable	not applicable	ERR4394178		control (light intensity 270 μE)	3
PRJEB39672		ERR4394179	ERX4337991	ERP123217	2021-03-15T00:00:00Z	ILLUMINA	Illumina HiSeq 2500	PAIRED	PCR	TRANSCRIPTOMIC	214104850	138236728	21 days after germination	Leaf blade	Hordeum vulgare	vulgare	Bowman	not applicable	SAMEA7109669	unspecified	not applicable	not applicable	not applicable	not applicable	ERR4394179		control (light intensity 270 μE)	3
PRJEB39672		ERR4394180	ERX4337992	ERP123217	2021-03-15T00:00:00Z	ILLUMINA	Illumina HiSeq 2500	PAIRED	PCR	TRANSCRIPTOMIC	808000000	497559280	5 days after germination	Root Tip	Hordeum vulgare	vulgare	Bowman	not applicable	SAMEA7109670	unspecified	not applicable	not applicable	not applicable	not applicable	ERR4394180		control (light intensity 270 μE)	1
PRJEB39672		ERR4394181	ERX4337993	ERP123217	2021-03-15T00:00:00Z	ILLUMINA	Illumina HiSeq 2500	PAIRED	PCR	TRANSCRIPTOMIC	808000000	501542388	5 days after germination	Root Tip	Hordeum vulgare	vulgare	Bowman	not applicable	SAMEA7109670	unspecified	not applicable	not applicable	not applicable	not applicable	ERR4394181		control (light intensity 270 μE)	1
PRJEB39672		ERR4394182	ERX4337994	ERP123217	2021-03-15T00:00:00Z	ILLUMINA	Illumina HiSeq 2500	PAIRED	PCR	TRANSCRIPTOMIC	808000000	496552462	5 days after germination	Root Tip	Hordeum vulgare	vulgare	Bowman	not applicable	SAMEA7109670	unspecified	not applicable	not applicable	not applicable	not applicable	ERR4394182		control (light intensity 270 μE)	1
PRJEB39672		ERR4394183	ERX4337995	ERP123217	2021-03-15T00:00:00Z	ILLUMINA	Illumina HiSeq 2500	PAIRED	PCR	TRANSCRIPTOMIC	808000000	498433044	5 days after germination	Root Tip	Hordeum vulgare	vulgare	Bowman	not applicable	SAMEA7109670	unspecified	not applicable	not applicable	not applicable	not applicable	ERR4394183		control (light intensity 270 μE)	1
PRJEB39672		ERR4394184	ERX4337996	ERP123217	2021-03-15T00:00:00Z	ILLUMINA	Illumina HiSeq 2500	PAIRED	PCR	TRANSCRIPTOMIC	808000000	498966750	5 days after germination	Root Tip	Hordeum vulgare	vulgare	Bowman	not applicable	SAMEA7109670	unspecified	not applicable	not applicable	not applicable	not applicable	ERR4394184		control (light intensity 270 μE)	1
PRJEB39672		ERR4394185	ERX4337997	ERP123217	2021-03-15T00:00:00Z	ILLUMINA	Illumina HiSeq 2500	PAIRED	PCR	TRANSCRIPTOMIC	113869218	73783841	5 days after germination	Root Tip	Hordeum vulgare	vulgare	Bowman	not applicable	SAMEA7109670	unspecified	not applicable	not applicable	not applicable	not applicable	ERR4394185		control (light intensity 270 μE)	1
PRJEB39672		ERR4394186	ERX4337998	ERP123217	2021-03-15T00:00:00Z	ILLUMINA	Illumina HiSeq 2500	PAIRED	PCR	TRANSCRIPTOMIC	808000000	500821473	5 days after germination	Root Tip	Hordeum vulgare	vulgare	Bowman	not applicable	SAMEA7109671	unspecified	not applicable	not applicable	not applicable	not applicable	ERR4394186		control (light intensity 270 μE)	2
PRJEB39672		ERR4394187	ERX4337999	ERP123217	2021-03-15T00:00:00Z	ILLUMINA	Illumina HiSeq 2500	PAIRED	PCR	TRANSCRIPTOMIC	808000000	504983169	5 days after germination	Root Tip	Hordeum vulgare	vulgare	Bowman	not applicable	SAMEA7109671	unspecified	not applicable	not applicable	not applicable	not applicable	ERR4394187		control (light intensity 270 μE)	2
PRJEB39672		ERR4394188	ERX4338000	ERP123217	2021-03-15T00:00:00Z	ILLUMINA	Illumina HiSeq 2500	PAIRED	PCR	TRANSCRIPTOMIC	808000000	500060595	5 days after germination	Root Tip	Hordeum vulgare	vulgare	Bowman	not applicable	SAMEA7109671	unspecified	not applicable	not applicable	not applicable	not applicable	ERR4394188		control (light intensity 270 μE)	2
PRJEB39672		ERR4394189	ERX4338001	ERP123217	2021-03-15T00:00:00Z	ILLUMINA	Illumina HiSeq 2500	PAIRED	PCR	TRANSCRIPTOMIC	808000000	502923275	5 days after germination	Root Tip	Hordeum vulgare	vulgare	Bowman	not applicable	SAMEA7109671	unspecified	not applicable	not applicable	not applicable	not applicable	ERR4394189		control (light intensity 270 μE)	2
PRJEB39672		ERR4394190	ERX4338002	ERP123217	2021-03-15T00:00:00Z	ILLUMINA	Illumina HiSeq 2500	PAIRED	PCR	TRANSCRIPTOMIC	801253604	500538344	5 days after germination	Root Tip	Hordeum vulgare	vulgare	Bowman	not applicable	SAMEA7109671	unspecified	not applicable	not applicable	not applicable	not applicable	ERR4394190		control (light intensity 270 μE)	2
PRJEB39672		ERR4394191	ERX4338003	ERP123217	2021-03-15T00:00:00Z	ILLUMINA	Illumina HiSeq 2500	PAIRED	PCR	TRANSCRIPTOMIC	808000000	499176523	5 days after germination	Root Tip	Hordeum vulgare	vulgare	Bowman	not applicable	SAMEA7109672	unspecified	not applicable	not applicable	not applicable	not applicable	ERR4394191		control (light intensity 270 μE)	3
PRJEB39672		ERR4394192	ERX4338004	ERP123217	2021-03-15T00:00:00Z	ILLUMINA	Illumina HiSeq 2500	PAIRED	PCR	TRANSCRIPTOMIC	808000000	505894755	5 days after germination	Root Tip	Hordeum vulgare	vulgare	Bowman	not applicable	SAMEA7109672	unspecified	not applicable	not applicable	not applicable	not applicable	ERR4394192		control (light intensity 270 μE)	3
PRJEB39672		ERR4394194	ERX4338006	ERP123217	2021-03-15T00:00:00Z	ILLUMINA	Illumina HiSeq 2500	PAIRED	PCR	TRANSCRIPTOMIC	808000000	497536523	5 days after germination	Root Tip	Hordeum vulgare	vulgare	Bowman	not applicable	SAMEA7109672	unspecified	not applicable	not applicable	not applicable	not applicable	ERR4394194		control (light intensity 270 μE)	3
PRJEB39672		ERR4394196	ERX4338008	ERP123217	2021-03-15T00:00:00Z	ILLUMINA	Illumina HiSeq 2500	PAIRED	PCR	TRANSCRIPTOMIC	808000000	490005886	Double Ridge	Leaf Ridge	Hordeum vulgare	vulgare	Bowman	not applicable	SAMEA7109513	unspecified	not applicable	not applicable	not applicable	not applicable	ERR4394196		control (light intensity 270 μE)	2
PRJEB39672		ERR4394198	ERX4338010	ERP123217	2021-03-15T00:00:00Z	ILLUMINA	Illumina HiSeq 2500	PAIRED	PCR	TRANSCRIPTOMIC	808000000	492124917	Double Ridge	Leaf Ridge	Hordeum vulgare	vulgare	Bowman	not applicable	SAMEA7109513	unspecified	not applicable	not applicable	not applicable	not applicable	ERR4394198		control (light intensity 270 μE)	2
PRJEB39672		ERR4394200	ERX4338012	ERP123217	2021-03-15T00:00:00Z	ILLUMINA	Illumina HiSeq 2500	PAIRED	PCR	TRANSCRIPTOMIC	462652114	284008460	Double Ridge	Leaf Ridge	Hordeum vulgare	vulgare	Bowman	not applicable	SAMEA7109513	unspecified	not applicable	not applicable	not applicable	not applicable	ERR4394200		control (light intensity 270 μE)	2
PRJEB39672		ERR4394202	ERX4338014	ERP123217	2021-03-15T00:00:00Z	ILLUMINA	Illumina HiSeq 2500	PAIRED	PCR	TRANSCRIPTOMIC	808000000	493588269	Awn Primordium	Inflorescence meristem	Hordeum vulgare	vulgare	Bowman	not applicable	SAMEA7109526	unspecified	not applicable	not applicable	not applicable	not applicable	ERR4394202		control (light intensity 270 μE)	2
PRJEB39672		ERR4394203	ERX4338015	ERP123217	2021-03-15T00:00:00Z	ILLUMINA	Illumina HiSeq 2500	PAIRED	PCR	TRANSCRIPTOMIC	808000000	494025234	Awn Primordium	Inflorescence meristem	Hordeum vulgare	vulgare	Bowman	not applicable	SAMEA7109526	unspecified	not applicable	not applicable	not applicable	not applicable	ERR4394203		control (light intensity 270 μE)	2
PRJEB39672		ERR4394205	ERX4338017	ERP123217	2021-03-15T00:00:00Z	ILLUMINA	Illumina HiSeq 2500	PAIRED	PCR	TRANSCRIPTOMIC	487592448	264332147	Glume Primordium	Inflorescence meristem	Hordeum vulgare	vulgare	Bowman	not applicable	SAMEA7109631	unspecified	not applicable	not applicable	not applicable	not applicable	ERR4394205		shading treatment (light intensity ~90 μE)	4
PRJEB39672		ERR4394207	ERX4338019	ERP123217	2021-03-15T00:00:00Z	ILLUMINA	Illumina HiSeq 2500	PAIRED	PCR	TRANSCRIPTOMIC	808000000	499439738	Glume Primordium	Central Spikelet	Hordeum vulgare	vulgare	Bowman	not applicable	SAMEA7109632	unspecified	not applicable	not applicable	not applicable	not applicable	ERR4394207		shading treatment (light intensity ~90 μE)	4
PRJEB39672		ERR4394209	ERX4338021	ERP123217	2021-03-15T00:00:00Z	ILLUMINA	Illumina HiSeq 2500	PAIRED	PCR	TRANSCRIPTOMIC	808000000	493170856	Glume Primordium	Central Spikelet	Hordeum vulgare	vulgare	Bowman	not applicable	SAMEA7109632	unspecified	not applicable	not applicable	not applicable	not applicable	ERR4394209		shading treatment (light intensity ~90 μE)	4
PRJEB39672		ERR4394211	ERX4338023	ERP123217	2021-03-15T00:00:00Z	ILLUMINA	Illumina HiSeq 2500	PAIRED	PCR	TRANSCRIPTOMIC	645034682	397911968	Glume Primordium	Central Spikelet	Hordeum vulgare	vulgare	Bowman	not applicable	SAMEA7109632	unspecified	not applicable	not applicable	not applicable	not applicable	ERR4394211		shading treatment (light intensity ~90 μE)	4
PRJEB39672		ERR4394213	ERX4338025	ERP123217	2021-03-15T00:00:00Z	ILLUMINA	Illumina HiSeq 2500	PAIRED	PCR	TRANSCRIPTOMIC	808000000	497783289	Glume Primordium	Lateral Spikelet	Hordeum vulgare	vulgare	Bowman	not applicable	SAMEA7109633	unspecified	not applicable	not applicable	not applicable	not applicable	ERR4394213		shading treatment (light intensity ~90 μE)	4
PRJEB39672		ERR4394215	ERX4338027	ERP123217	2021-03-15T00:00:00Z	ILLUMINA	Illumina HiSeq 2500	PAIRED	PCR	TRANSCRIPTOMIC	728241310	446953645	Glume Primordium	Lateral Spikelet	Hordeum vulgare	vulgare	Bowman	not applicable	SAMEA7109633	unspecified	not applicable	not applicable	not applicable	not applicable	ERR4394215		shading treatment (light intensity ~90 μE)	4
PRJEB39672		ERR4394217	ERX4338029	ERP123217	2021-03-15T00:00:00Z	ILLUMINA	Illumina HiSeq 2500	PAIRED	PCR	TRANSCRIPTOMIC	808000000	513336294	Lemma Primordium	Inflorescence meristem	Hordeum vulgare	vulgare	Bowman	not applicable	SAMEA7109634	unspecified	not applicable	not applicable	not applicable	not applicable	ERR4394217		shading treatment (light intensity ~90 μE)	4
PRJEB39672		ERR4394219	ERX4338031	ERP123217	2021-03-15T00:00:00Z	ILLUMINA	Illumina HiSeq 2500	PAIRED	PCR	TRANSCRIPTOMIC	808000000	511857428	Lemma Primordium	Inflorescence meristem	Hordeum vulgare	vulgare	Bowman	not applicable	SAMEA7109634	unspecified	not applicable	not applicable	not applicable	not applicable	ERR4394219		shading treatment (light intensity ~90 μE)	4
PRJEB39672		ERR4394220	ERX4338032	ERP123217	2021-03-15T00:00:00Z	ILLUMINA	Illumina HiSeq 2500	PAIRED	PCR	TRANSCRIPTOMIC	808000000	515802209	Lemma Primordium	Inflorescence meristem	Hordeum vulgare	vulgare	Bowman	not applicable	SAMEA7109634	unspecified	not applicable	not applicable	not applicable	not applicable	ERR4394220		shading treatment (light intensity ~90 μE)	4
PRJEB39672		ERR4394221	ERX4338033	ERP123217	2021-03-15T00:00:00Z	ILLUMINA	Illumina HiSeq 2500	PAIRED	PCR	TRANSCRIPTOMIC	808000000	499129030	Lemma Primordium	Inflorescence meristem	Hordeum vulgare	vulgare	Bowman	not applicable	SAMEA7109634	unspecified	not applicable	not applicable	not applicable	not applicable	ERR4394221		shading treatment (light intensity ~90 μE)	4
PRJEB39672		ERR4394223	ERX4338035	ERP123217	2021-03-15T00:00:00Z	ILLUMINA	Illumina HiSeq 2500	PAIRED	PCR	TRANSCRIPTOMIC	808000000	499381234	Lemma Primordium	Inflorescence meristem	Hordeum vulgare	vulgare	Bowman	not applicable	SAMEA7109634	unspecified	not applicable	not applicable	not applicable	not applicable	ERR4394223		shading treatment (light intensity ~90 μE)	4
PRJEB39672		ERR4394225	ERX4338037	ERP123217	2021-03-15T00:00:00Z	ILLUMINA	Illumina HiSeq 2500	PAIRED	PCR	TRANSCRIPTOMIC	808000000	502001485	Lemma Primordium	Inflorescence meristem	Hordeum vulgare	vulgare	Bowman	not applicable	SAMEA7109634	unspecified	not applicable	not applicable	not applicable	not applicable	ERR4394225		shading treatment (light intensity ~90 μE)	4
PRJEB39672		ERR4394227	ERX4338039	ERP123217	2021-03-15T00:00:00Z	ILLUMINA	Illumina HiSeq 2500	PAIRED	PCR	TRANSCRIPTOMIC	808000000	499569788	Lemma Primordium	Central Spikelet	Hordeum vulgare	vulgare	Bowman	not applicable	SAMEA7109635	unspecified	not applicable	not applicable	not applicable	not applicable	ERR4394227		shading treatment (light intensity ~90 μE)	4
PRJEB39672		ERR4394229	ERX4338041	ERP123217	2021-03-15T00:00:00Z	ILLUMINA	Illumina HiSeq 2500	PAIRED	PCR	TRANSCRIPTOMIC	808000000	515776351	Lemma Primordium	Central Spikelet	Hordeum vulgare	vulgare	Bowman	not applicable	SAMEA7109635	unspecified	not applicable	not applicable	not applicable	not applicable	ERR4394229		shading treatment (light intensity ~90 μE)	4
PRJEB39672		ERR4394230	ERX4338042	ERP123217	2021-03-15T00:00:00Z	ILLUMINA	Illumina HiSeq 2500	PAIRED	PCR	TRANSCRIPTOMIC	808000000	504118874	Lemma Primordium	Central Spikelet	Hordeum vulgare	vulgare	Bowman	not applicable	SAMEA7109635	unspecified	not applicable	not applicable	not applicable	not applicable	ERR4394230		shading treatment (light intensity ~90 μE)	4
PRJEB39672		ERR4394232	ERX4338044	ERP123217	2021-03-15T00:00:00Z	ILLUMINA	Illumina HiSeq 2500	PAIRED	PCR	TRANSCRIPTOMIC	808000000	506544717	Lemma Primordium	Central Spikelet	Hordeum vulgare	vulgare	Bowman	not applicable	SAMEA7109635	unspecified	not applicable	not applicable	not applicable	not applicable	ERR4394232		shading treatment (light intensity ~90 μE)	4
PRJEB39672		ERR4394233	ERX4338045	ERP123217	2021-03-15T00:00:00Z	ILLUMINA	Illumina HiSeq 2500	PAIRED	PCR	TRANSCRIPTOMIC	808000000	499903304	Lemma Primordium	Central Spikelet	Hordeum vulgare	vulgare	Bowman	not applicable	SAMEA7109635	unspecified	not applicable	not applicable	not applicable	not applicable	ERR4394233		shading treatment (light intensity ~90 μE)	4
PRJEB39672		ERR4394236	ERX4338048	ERP123217	2021-03-15T00:00:00Z	ILLUMINA	Illumina HiSeq 2500	PAIRED	PCR	TRANSCRIPTOMIC	191320462	125074715	Lemma Primordium	Central Spikelet	Hordeum vulgare	vulgare	Bowman	not applicable	SAMEA7109635	unspecified	not applicable	not applicable	not applicable	not applicable	ERR4394236		shading treatment (light intensity ~90 μE)	4
PRJEB39672		ERR4394237	ERX4338049	ERP123217	2021-03-15T00:00:00Z	ILLUMINA	Illumina HiSeq 2500	PAIRED	PCR	TRANSCRIPTOMIC	808000000	506698264	Lemma Primordium	Lateral Spikelet	Hordeum vulgare	vulgare	Bowman	not applicable	SAMEA7109636	unspecified	not applicable	not applicable	not applicable	not applicable	ERR4394237		shading treatment (light intensity ~90 μE)	4
PRJEB39672		ERR4394239	ERX4338051	ERP123217	2021-03-15T00:00:00Z	ILLUMINA	Illumina HiSeq 2500	PAIRED	PCR	TRANSCRIPTOMIC	808000000	500228997	Lemma Primordium	Lateral Spikelet	Hordeum vulgare	vulgare	Bowman	not applicable	SAMEA7109636	unspecified	not applicable	not applicable	not applicable	not applicable	ERR4394239		shading treatment (light intensity ~90 μE)	4
PRJEB39672		ERR4394241	ERX4338053	ERP123217	2021-03-15T00:00:00Z	ILLUMINA	Illumina HiSeq 2500	PAIRED	PCR	TRANSCRIPTOMIC	808000000	498234328	Lemma Primordium	Lateral Spikelet	Hordeum vulgare	vulgare	Bowman	not applicable	SAMEA7109636	unspecified	not applicable	not applicable	not applicable	not applicable	ERR4394241		shading treatment (light intensity ~90 μE)	4
PRJEB39672		ERR4394243	ERX4338055	ERP123217	2021-03-15T00:00:00Z	ILLUMINA	Illumina HiSeq 2500	PAIRED	PCR	TRANSCRIPTOMIC	808000000	453963721	Stamen Primordium	Inflorescence meristem	Hordeum vulgare	vulgare	Bowman	not applicable	SAMEA7109637	unspecified	not applicable	not applicable	not applicable	not applicable	ERR4394243		shading treatment (light intensity ~90 μE)	4
PRJEB39672		ERR4394244	ERX4338056	ERP123217	2021-03-15T00:00:00Z	ILLUMINA	Illumina HiSeq 2500	PAIRED	PCR	TRANSCRIPTOMIC	7592776	4565266	Stamen Primordium	Inflorescence meristem	Hordeum vulgare	vulgare	Bowman	not applicable	SAMEA7109637	unspecified	not applicable	not applicable	not applicable	not applicable	ERR4394244		shading treatment (light intensity ~90 μE)	4
PRJEB39672		ERR4394246	ERX4338058	ERP123217	2021-03-15T00:00:00Z	ILLUMINA	Illumina HiSeq 2500	PAIRED	PCR	TRANSCRIPTOMIC	808000000	512261257	Stamen Primordium	Central Spikelet	Hordeum vulgare	vulgare	Bowman	not applicable	SAMEA7109638	unspecified	not applicable	not applicable	not applicable	not applicable	ERR4394246		shading treatment (light intensity ~90 μE)	4
PRJEB39672		ERR4394248	ERX4338060	ERP123217	2021-03-15T00:00:00Z	ILLUMINA	Illumina HiSeq 2500	PAIRED	PCR	TRANSCRIPTOMIC	808000000	513628738	Stamen Primordium	Central Spikelet	Hordeum vulgare	vulgare	Bowman	not applicable	SAMEA7109638	unspecified	not applicable	not applicable	not applicable	not applicable	ERR4394248		shading treatment (light intensity ~90 μE)	4
PRJEB39672		ERR4394250	ERX4338062	ERP123217	2021-03-15T00:00:00Z	ILLUMINA	Illumina HiSeq 2500	PAIRED	PCR	TRANSCRIPTOMIC	808000000	506134999	Stamen Primordium	Central Spikelet	Hordeum vulgare	vulgare	Bowman	not applicable	SAMEA7109638	unspecified	not applicable	not applicable	not applicable	not applicable	ERR4394250		shading treatment (light intensity ~90 μE)	4
PRJEB39672		ERR4394252	ERX4338064	ERP123217	2021-03-15T00:00:00Z	ILLUMINA	Illumina HiSeq 2500	PAIRED	PCR	TRANSCRIPTOMIC	808000000	505333624	Stamen Primordium	Central Spikelet	Hordeum vulgare	vulgare	Bowman	not applicable	SAMEA7109638	unspecified	not applicable	not applicable	not applicable	not applicable	ERR4394252		shading treatment (light intensity ~90 μE)	4
PRJEB39672		ERR4394254	ERX4338066	ERP123217	2021-03-15T00:00:00Z	ILLUMINA	Illumina HiSeq 2500	PAIRED	PCR	TRANSCRIPTOMIC	808000000	501049526	Stamen Primordium	Central Spikelet	Hordeum vulgare	vulgare	Bowman	not applicable	SAMEA7109638	unspecified	not applicable	not applicable	not applicable	not applicable	ERR4394254		shading treatment (light intensity ~90 μE)	4
PRJEB39672		ERR4394255	ERX4338067	ERP123217	2021-03-15T00:00:00Z	ILLUMINA	Illumina HiSeq 2500	PAIRED	PCR	TRANSCRIPTOMIC	808000000	510838013	Stamen Primordium	Central Spikelet	Hordeum vulgare	vulgare	Bowman	not applicable	SAMEA7109638	unspecified	not applicable	not applicable	not applicable	not applicable	ERR4394255		shading treatment (light intensity ~90 μE)	4
PRJEB39672		ERR4394256	ERX4338068	ERP123217	2021-03-15T00:00:00Z	ILLUMINA	Illumina HiSeq 2500	PAIRED	PCR	TRANSCRIPTOMIC	121226866	79739178	Stamen Primordium	Central Spikelet	Hordeum vulgare	vulgare	Bowman	not applicable	SAMEA7109638	unspecified	not applicable	not applicable	not applicable	not applicable	ERR4394256		shading treatment (light intensity ~90 μE)	4
PRJEB39672		ERR4394258	ERX4338070	ERP123217	2021-03-15T00:00:00Z	ILLUMINA	Illumina HiSeq 2500	PAIRED	PCR	TRANSCRIPTOMIC	808000000	489026089	Double Ridge	Inflorescence meristem	Hordeum vulgare	vulgare	Bowman	not applicable	SAMEA7109559	unspecified	not applicable	not applicable	not applicable	not applicable	ERR4394258		control (light intensity 270 μE)	3
PRJEB39672		ERR4394260	ERX4338072	ERP123217	2021-03-15T00:00:00Z	ILLUMINA	Illumina HiSeq 2500	PAIRED	PCR	TRANSCRIPTOMIC	808000000	488396216	Double Ridge	Inflorescence meristem	Hordeum vulgare	vulgare	Bowman	not applicable	SAMEA7109559	unspecified	not applicable	not applicable	not applicable	not applicable	ERR4394260		control (light intensity 270 μE)	3
PRJEB39672		ERR4394263	ERX4338075	ERP123217	2021-03-15T00:00:00Z	ILLUMINA	Illumina HiSeq 2500	PAIRED	PCR	TRANSCRIPTOMIC	577330544	354400857	Double Ridge	Inflorescence meristem	Hordeum vulgare	vulgare	Bowman	not applicable	SAMEA7109559	unspecified	not applicable	not applicable	not applicable	not applicable	ERR4394263		control (light intensity 270 μE)	3
PRJEB39672		ERR4394265	ERX4338077	ERP123217	2021-03-15T00:00:00Z	ILLUMINA	Illumina HiSeq 2500	PAIRED	PCR	TRANSCRIPTOMIC	808000000	486120270	Double Ridge	Spikelet Ridge	Hordeum vulgare	vulgare	Bowman	not applicable	SAMEA7109560	unspecified	not applicable	not applicable	not applicable	not applicable	ERR4394265		control (light intensity 270 μE)	3
PRJEB39672		ERR4394267	ERX4338079	ERP123217	2021-03-15T00:00:00Z	ILLUMINA	Illumina HiSeq 2500	PAIRED	PCR	TRANSCRIPTOMIC	709583378	423498638	Double Ridge	Spikelet Ridge	Hordeum vulgare	vulgare	Bowman	not applicable	SAMEA7109560	unspecified	not applicable	not applicable	not applicable	not applicable	ERR4394267		control (light intensity 270 μE)	3
PRJEB39672		ERR4394269	ERX4338081	ERP123217	2021-03-15T00:00:00Z	ILLUMINA	Illumina HiSeq 2500	PAIRED	PCR	TRANSCRIPTOMIC	808000000	465368230	Double Ridge	Leaf Ridge	Hordeum vulgare	vulgare	Bowman	not applicable	SAMEA7109561	unspecified	not applicable	not applicable	not applicable	not applicable	ERR4394269		control (light intensity 270 μE)	3
PRJEB39672		ERR4394270	ERX4338082	ERP123217	2021-03-15T00:00:00Z	ILLUMINA	Illumina HiSeq 2500	PAIRED	PCR	TRANSCRIPTOMIC	808000000	461033100	Double Ridge	Leaf Ridge	Hordeum vulgare	vulgare	Bowman	not applicable	SAMEA7109561	unspecified	not applicable	not applicable	not applicable	not applicable	ERR4394270		control (light intensity 270 μE)	3
PRJEB39672		ERR4394272	ERX4338084	ERP123217	2021-03-15T00:00:00Z	ILLUMINA	Illumina HiSeq 2500	PAIRED	PCR	TRANSCRIPTOMIC	808000000	488368907	Triple mound	Inflorescence meristem	Hordeum vulgare	vulgare	Bowman	not applicable	SAMEA7109562	unspecified	not applicable	not applicable	not applicable	not applicable	ERR4394272		control (light intensity 270 μE)	3
PRJEB39672		ERR4394274	ERX4338086	ERP123217	2021-03-15T00:00:00Z	ILLUMINA	Illumina HiSeq 2500	PAIRED	PCR	TRANSCRIPTOMIC	808000000	485414244	Triple mound	Inflorescence meristem	Hordeum vulgare	vulgare	Bowman	not applicable	SAMEA7109562	unspecified	not applicable	not applicable	not applicable	not applicable	ERR4394274		control (light intensity 270 μE)	3
PRJEB39672		ERR4394276	ERX4338088	ERP123217	2021-03-15T00:00:00Z	ILLUMINA	Illumina HiSeq 2500	PAIRED	PCR	TRANSCRIPTOMIC	808000000	488740541	Triple mound	Inflorescence meristem	Hordeum vulgare	vulgare	Bowman	not applicable	SAMEA7109562	unspecified	not applicable	not applicable	not applicable	not applicable	ERR4394276		control (light intensity 270 μE)	3
PRJEB39672		ERR4394277	ERX4338089	ERP123217	2021-03-15T00:00:00Z	ILLUMINA	Illumina HiSeq 2500	PAIRED	PCR	TRANSCRIPTOMIC	808000000	478669550	Triple mound	Inflorescence meristem	Hordeum vulgare	vulgare	Bowman	not applicable	SAMEA7109562	unspecified	not applicable	not applicable	not applicable	not applicable	ERR4394277		control (light intensity 270 μE)	3
PRJEB39672		ERR4394279	ERX4338091	ERP123217	2021-03-15T00:00:00Z	ILLUMINA	Illumina HiSeq 2500	PAIRED	PCR	TRANSCRIPTOMIC	808000000	491716774	Triple mound	Central Spikelet	Hordeum vulgare	vulgare	Bowman	not applicable	SAMEA7109563	unspecified	not applicable	not applicable	not applicable	not applicable	ERR4394279		control (light intensity 270 μE)	3
PRJEB39672		ERR4394281	ERX4338093	ERP123217	2021-03-15T00:00:00Z	ILLUMINA	Illumina HiSeq 2500	PAIRED	PCR	TRANSCRIPTOMIC	808000000	491858629	Triple mound	Central Spikelet	Hordeum vulgare	vulgare	Bowman	not applicable	SAMEA7109563	unspecified	not applicable	not applicable	not applicable	not applicable	ERR4394281		control (light intensity 270 μE)	3
PRJEB39672		ERR4394283	ERX4338095	ERP123217	2021-03-15T00:00:00Z	ILLUMINA	Illumina HiSeq 2500	PAIRED	PCR	TRANSCRIPTOMIC	808000000	497958683	Triple mound	Central Spikelet	Hordeum vulgare	vulgare	Bowman	not applicable	SAMEA7109563	unspecified	not applicable	not applicable	not applicable	not applicable	ERR4394283		control (light intensity 270 μE)	3
PRJEB39672		ERR4394285	ERX4338097	ERP123217	2021-03-15T00:00:00Z	ILLUMINA	Illumina HiSeq 2500	PAIRED	PCR	TRANSCRIPTOMIC	808000000	481570694	Triple mound	Central Spikelet	Hordeum vulgare	vulgare	Bowman	not applicable	SAMEA7109563	unspecified	not applicable	not applicable	not applicable	not applicable	ERR4394285		control (light intensity 270 μE)	3
PRJEB39672		ERR4394287	ERX4338099	ERP123217	2021-03-15T00:00:00Z	ILLUMINA	Illumina HiSeq 2500	PAIRED	PCR	TRANSCRIPTOMIC	808000000	491633897	Triple mound	Lateral Spikelet	Hordeum vulgare	vulgare	Bowman	not applicable	SAMEA7109564	unspecified	not applicable	not applicable	not applicable	not applicable	ERR4394287		control (light intensity 270 μE)	3
PRJEB39672		ERR4394289	ERX4338101	ERP123217	2021-03-15T00:00:00Z	ILLUMINA	Illumina HiSeq 2500	PAIRED	PCR	TRANSCRIPTOMIC	808000000	490431957	Triple mound	Lateral Spikelet	Hordeum vulgare	vulgare	Bowman	not applicable	SAMEA7109564	unspecified	not applicable	not applicable	not applicable	not applicable	ERR4394289		control (light intensity 270 μE)	3
PRJEB39672		ERR4394291	ERX4338103	ERP123217	2021-03-15T00:00:00Z	ILLUMINA	Illumina HiSeq 2500	PAIRED	PCR	TRANSCRIPTOMIC	808000000	496324717	Triple mound	Lateral Spikelet	Hordeum vulgare	vulgare	Bowman	not applicable	SAMEA7109564	unspecified	not applicable	not applicable	not applicable	not applicable	ERR4394291		control (light intensity 270 μE)	3
PRJEB39672		ERR4394293	ERX4338105	ERP123217	2021-03-15T00:00:00Z	ILLUMINA	Illumina HiSeq 2500	PAIRED	PCR	TRANSCRIPTOMIC	808000000	488052727	Triple mound	Lateral Spikelet	Hordeum vulgare	vulgare	Bowman	not applicable	SAMEA7109564	unspecified	not applicable	not applicable	not applicable	not applicable	ERR4394293		control (light intensity 270 μE)	3
PRJEB39672		ERR4394295	ERX4338107	ERP123217	2021-03-15T00:00:00Z	ILLUMINA	Illumina HiSeq 2500	PAIRED	PCR	TRANSCRIPTOMIC	808000000	491890687	Glume Primordium	Inflorescence meristem	Hordeum vulgare	vulgare	Bowman	not applicable	SAMEA7109565	unspecified	not applicable	not applicable	not applicable	not applicable	ERR4394295		control (light intensity 270 μE)	3
PRJEB39672		ERR4394300	ERX4338112	ERP123217	2021-03-15T00:00:00Z	ILLUMINA	Illumina HiSeq 2500	PAIRED	PCR	TRANSCRIPTOMIC	808000000	490396596	Glume Primordium	Inflorescence meristem	Hordeum vulgare	vulgare	Bowman	not applicable	SAMEA7109565	unspecified	not applicable	not applicable	not applicable	not applicable	ERR4394300		control (light intensity 270 μE)	3
PRJEB39672		ERR4394302	ERX4338114	ERP123217	2021-03-15T00:00:00Z	ILLUMINA	Illumina HiSeq 2500	PAIRED	PCR	TRANSCRIPTOMIC	808000000	486759838	Glume Primordium	Central Spikelet	Hordeum vulgare	vulgare	Bowman	not applicable	SAMEA7109566	unspecified	not applicable	not applicable	not applicable	not applicable	ERR4394302		control (light intensity 270 μE)	3
PRJEB39672		ERR4394303	ERX4338115	ERP123217	2021-03-15T00:00:00Z	ILLUMINA	Illumina HiSeq 2500	PAIRED	PCR	TRANSCRIPTOMIC	808000000	487472802	Glume Primordium	Central Spikelet	Hordeum vulgare	vulgare	Bowman	not applicable	SAMEA7109566	unspecified	not applicable	not applicable	not applicable	not applicable	ERR4394303		control (light intensity 270 μE)	3
PRJEB39672		ERR4394305	ERX4338117	ERP123217	2021-03-15T00:00:00Z	ILLUMINA	Illumina HiSeq 2500	PAIRED	PCR	TRANSCRIPTOMIC	808000000	488200382	Glume Primordium	Central Spikelet	Hordeum vulgare	vulgare	Bowman	not applicable	SAMEA7109566	unspecified	not applicable	not applicable	not applicable	not applicable	ERR4394305		control (light intensity 270 μE)	3
PRJEB39672		ERR4394306	ERX4338118	ERP123217	2021-03-15T00:00:00Z	ILLUMINA	Illumina HiSeq 2500	PAIRED	PCR	TRANSCRIPTOMIC	808000000	491711156	Glume Primordium	Central Spikelet	Hordeum vulgare	vulgare	Bowman	not applicable	SAMEA7109566	unspecified	not applicable	not applicable	not applicable	not applicable	ERR4394306		control (light intensity 270 μE)	3
PRJEB39672		ERR4394307	ERX4338119	ERP123217	2021-03-15T00:00:00Z	ILLUMINA	Illumina HiSeq 2500	PAIRED	PCR	TRANSCRIPTOMIC	808000000	480736470	Glume Primordium	Central Spikelet	Hordeum vulgare	vulgare	Bowman	not applicable	SAMEA7109566	unspecified	not applicable	not applicable	not applicable	not applicable	ERR4394307		control (light intensity 270 μE)	3
PRJEB39672		ERR4394309	ERX4338121	ERP123217	2021-03-15T00:00:00Z	ILLUMINA	Illumina HiSeq 2500	PAIRED	PCR	TRANSCRIPTOMIC	28787020	18945298	Glume Primordium	Central Spikelet	Hordeum vulgare	vulgare	Bowman	not applicable	SAMEA7109566	unspecified	not applicable	not applicable	not applicable	not applicable	ERR4394309		control (light intensity 270 μE)	3
PRJEB39672		ERR4394311	ERX4338123	ERP123217	2021-03-15T00:00:00Z	ILLUMINA	Illumina HiSeq 2500	PAIRED	PCR	TRANSCRIPTOMIC	808000000	501873379	Glume Primordium	Lateral Spikelet	Hordeum vulgare	vulgare	Bowman	not applicable	SAMEA7109567	unspecified	not applicable	not applicable	not applicable	not applicable	ERR4394311		control (light intensity 270 μE)	3
PRJEB39672		ERR4394313	ERX4338125	ERP123217	2021-03-15T00:00:00Z	ILLUMINA	Illumina HiSeq 2500	PAIRED	PCR	TRANSCRIPTOMIC	561946628	348135253	Glume Primordium	Lateral Spikelet	Hordeum vulgare	vulgare	Bowman	not applicable	SAMEA7109567	unspecified	not applicable	not applicable	not applicable	not applicable	ERR4394313		control (light intensity 270 μE)	3
PRJEB39672		ERR4394315	ERX4338127	ERP123217	2021-03-15T00:00:00Z	ILLUMINA	Illumina HiSeq 2500	PAIRED	PCR	TRANSCRIPTOMIC	808000000	502628128	Lemma Primordium	Inflorescence meristem	Hordeum vulgare	vulgare	Bowman	not applicable	SAMEA7109568	unspecified	not applicable	not applicable	not applicable	not applicable	ERR4394315		control (light intensity 270 μE)	3
PRJEB39672		ERR4394318	ERX4338130	ERP123217	2021-03-15T00:00:00Z	ILLUMINA	Illumina HiSeq 2500	PAIRED	PCR	TRANSCRIPTOMIC	808000000	500244625	Lemma Primordium	Inflorescence meristem	Hordeum vulgare	vulgare	Bowman	not applicable	SAMEA7109568	unspecified	not applicable	not applicable	not applicable	not applicable	ERR4394318		control (light intensity 270 μE)	3
PRJEB39672		ERR4394321	ERX4338133	ERP123217	2021-03-15T00:00:00Z	ILLUMINA	Illumina HiSeq 2500	PAIRED	PCR	TRANSCRIPTOMIC	808000000	511597569	Lemma Primordium	Central Spikelet	Hordeum vulgare	vulgare	Bowman	not applicable	SAMEA7109569	unspecified	not applicable	not applicable	not applicable	not applicable	ERR4394321		control (light intensity 270 μE)	3
PRJEB39672		ERR4394323	ERX4338135	ERP123217	2021-03-15T00:00:00Z	ILLUMINA	Illumina HiSeq 2500	PAIRED	PCR	TRANSCRIPTOMIC	808000000	513330702	Lemma Primordium	Central Spikelet	Hordeum vulgare	vulgare	Bowman	not applicable	SAMEA7109569	unspecified	not applicable	not applicable	not applicable	not applicable	ERR4394323		control (light intensity 270 μE)	3
PRJEB39672		ERR4394325	ERX4338137	ERP123217	2021-03-15T00:00:00Z	ILLUMINA	Illumina HiSeq 2500	PAIRED	PCR	TRANSCRIPTOMIC	808000000	500625822	Lemma Primordium	Central Spikelet	Hordeum vulgare	vulgare	Bowman	not applicable	SAMEA7109569	unspecified	not applicable	not applicable	not applicable	not applicable	ERR4394325		control (light intensity 270 μE)	3
PRJEB39672		ERR4394328	ERX4338140	ERP123217	2021-03-15T00:00:00Z	ILLUMINA	Illumina HiSeq 2500	PAIRED	PCR	TRANSCRIPTOMIC	808000000	507463434	Lemma Primordium	Lateral Spikelet	Hordeum vulgare	vulgare	Bowman	not applicable	SAMEA7109570	unspecified	not applicable	not applicable	not applicable	not applicable	ERR4394328		control (light intensity 270 μE)	3
PRJEB39672		ERR4394330	ERX4338142	ERP123217	2021-03-15T00:00:00Z	ILLUMINA	Illumina HiSeq 2500	PAIRED	PCR	TRANSCRIPTOMIC	808000000	509898363	Lemma Primordium	Lateral Spikelet	Hordeum vulgare	vulgare	Bowman	not applicable	SAMEA7109570	unspecified	not applicable	not applicable	not applicable	not applicable	ERR4394330		control (light intensity 270 μE)	3
PRJEB39672		ERR4394332	ERX4338144	ERP123217	2021-03-15T00:00:00Z	ILLUMINA	Illumina HiSeq 2500	PAIRED	PCR	TRANSCRIPTOMIC	808000000	514464076	Lemma Primordium	Lateral Spikelet	Hordeum vulgare	vulgare	Bowman	not applicable	SAMEA7109570	unspecified	not applicable	not applicable	not applicable	not applicable	ERR4394332		control (light intensity 270 μE)	3
PRJEB39672		ERR4394334	ERX4338146	ERP123217	2021-03-15T00:00:00Z	ILLUMINA	Illumina HiSeq 2500	PAIRED	PCR	TRANSCRIPTOMIC	808000000	500914031	Lemma Primordium	Lateral Spikelet	Hordeum vulgare	vulgare	Bowman	not applicable	SAMEA7109570	unspecified	not applicable	not applicable	not applicable	not applicable	ERR4394334		control (light intensity 270 μE)	3
PRJEB39672		ERR4394338	ERX4338150	ERP123217	2021-03-15T00:00:00Z	ILLUMINA	Illumina HiSeq 2500	PAIRED	PCR	TRANSCRIPTOMIC	808000000	513506850	Stamen Primordium	Inflorescence meristem	Hordeum vulgare	vulgare	Bowman	not applicable	SAMEA7109571	unspecified	not applicable	not applicable	not applicable	not applicable	ERR4394338		control (light intensity 270 μE)	3
PRJEB39672		ERR4394339	ERX4338151	ERP123217	2021-03-15T00:00:00Z	ILLUMINA	Illumina HiSeq 2500	PAIRED	PCR	TRANSCRIPTOMIC	808000000	515165852	Stamen Primordium	Inflorescence meristem	Hordeum vulgare	vulgare	Bowman	not applicable	SAMEA7109571	unspecified	not applicable	not applicable	not applicable	not applicable	ERR4394339		control (light intensity 270 μE)	3
PRJEB39672		ERR4394341	ERX4338153	ERP123217	2021-03-15T00:00:00Z	ILLUMINA	Illumina HiSeq 2500	PAIRED	PCR	TRANSCRIPTOMIC	808000000	503433200	Stamen Primordium	Inflorescence meristem	Hordeum vulgare	vulgare	Bowman	not applicable	SAMEA7109571	unspecified	not applicable	not applicable	not applicable	not applicable	ERR4394341		control (light intensity 270 μE)	3
PRJEB39672		ERR4394343	ERX4338155	ERP123217	2021-03-15T00:00:00Z	ILLUMINA	Illumina HiSeq 2500	PAIRED	PCR	TRANSCRIPTOMIC	624647226	402112035	Stamen Primordium	Inflorescence meristem	Hordeum vulgare	vulgare	Bowman	not applicable	SAMEA7109571	unspecified	not applicable	not applicable	not applicable	not applicable	ERR4394343		control (light intensity 270 μE)	3
PRJEB39672		ERR4394345	ERX4338157	ERP123217	2021-03-15T00:00:00Z	ILLUMINA	Illumina HiSeq 2500	PAIRED	PCR	TRANSCRIPTOMIC	808000000	507809888	Stamen Primordium	Central Spikelet	Hordeum vulgare	vulgare	Bowman	not applicable	SAMEA7109572	unspecified	not applicable	not applicable	not applicable	not applicable	ERR4394345		control (light intensity 270 μE)	3
PRJEB39672		ERR4394347	ERX4338159	ERP123217	2021-03-15T00:00:00Z	ILLUMINA	Illumina HiSeq 2500	PAIRED	PCR	TRANSCRIPTOMIC	808000000	507876759	Stamen Primordium	Central Spikelet	Hordeum vulgare	vulgare	Bowman	not applicable	SAMEA7109572	unspecified	not applicable	not applicable	not applicable	not applicable	ERR4394347		control (light intensity 270 μE)	3
PRJEB39672		ERR4394349	ERX4338161	ERP123217	2021-03-15T00:00:00Z	ILLUMINA	Illumina HiSeq 2500	PAIRED	PCR	TRANSCRIPTOMIC	808000000	501932706	Stamen Primordium	Central Spikelet	Hordeum vulgare	vulgare	Bowman	not applicable	SAMEA7109572	unspecified	not applicable	not applicable	not applicable	not applicable	ERR4394349		control (light intensity 270 μE)	3
PRJEB39672		ERR4394350	ERX4338162	ERP123217	2021-03-15T00:00:00Z	ILLUMINA	Illumina HiSeq 2500	PAIRED	PCR	TRANSCRIPTOMIC	808000000	496445183	Stamen Primordium	Central Spikelet	Hordeum vulgare	vulgare	Bowman	not applicable	SAMEA7109572	unspecified	not applicable	not applicable	not applicable	not applicable	ERR4394350		control (light intensity 270 μE)	3
PRJEB39672		ERR4394353	ERX4338165	ERP123217	2021-03-15T00:00:00Z	ILLUMINA	Illumina HiSeq 2500	PAIRED	PCR	TRANSCRIPTOMIC	808000000	517240960	Stamen Primordium	Lateral Spikelet	Hordeum vulgare	vulgare	Bowman	not applicable	SAMEA7109573	unspecified	not applicable	not applicable	not applicable	not applicable	ERR4394353		control (light intensity 270 μE)	3
PRJEB39672		ERR4394355	ERX4338167	ERP123217	2021-03-15T00:00:00Z	ILLUMINA	Illumina HiSeq 2500	PAIRED	PCR	TRANSCRIPTOMIC	808000000	500490952	Stamen Primordium	Lateral Spikelet	Hordeum vulgare	vulgare	Bowman	not applicable	SAMEA7109573	unspecified	not applicable	not applicable	not applicable	not applicable	ERR4394355		control (light intensity 270 μE)	3
PRJEB39672		ERR4394356	ERX4338168	ERP123217	2021-03-15T00:00:00Z	ILLUMINA	Illumina HiSeq 2500	PAIRED	PCR	TRANSCRIPTOMIC	808000000	510389827	Stamen Primordium	Lateral Spikelet	Hordeum vulgare	vulgare	Bowman	not applicable	SAMEA7109573	unspecified	not applicable	not applicable	not applicable	not applicable	ERR4394356		control (light intensity 270 μE)	3
PRJEB39672		ERR4394358	ERX4338170	ERP123217	2021-03-15T00:00:00Z	ILLUMINA	Illumina HiSeq 2500	PAIRED	PCR	TRANSCRIPTOMIC	808000000	495317845	Stamen Primordium	Lateral Spikelet	Hordeum vulgare	vulgare	Bowman	not applicable	SAMEA7109573	unspecified	not applicable	not applicable	not applicable	not applicable	ERR4394358		control (light intensity 270 μE)	3
PRJEB39672		ERR4394360	ERX4338172	ERP123217	2021-03-15T00:00:00Z	ILLUMINA	Illumina HiSeq 2500	PAIRED	PCR	TRANSCRIPTOMIC	744375050	477659192	Stamen Primordium	Lateral Spikelet	Hordeum vulgare	vulgare	Bowman	not applicable	SAMEA7109573	unspecified	not applicable	not applicable	not applicable	not applicable	ERR4394360		control (light intensity 270 μE)	3
PRJEB39672		ERR4394361	ERX4338173	ERP123217	2021-03-15T00:00:00Z	ILLUMINA	Illumina HiSeq 2500	PAIRED	PCR	TRANSCRIPTOMIC	808000000	506362082	Awn Primordium	Inflorescence meristem	Hordeum vulgare	vulgare	Bowman	not applicable	SAMEA7109574	unspecified	not applicable	not applicable	not applicable	not applicable	ERR4394361		control (light intensity 270 μE)	3
PRJEB39672		ERR4394362	ERX4338174	ERP123217	2021-03-15T00:00:00Z	ILLUMINA	Illumina HiSeq 2500	PAIRED	PCR	TRANSCRIPTOMIC	808000000	509893958	Awn Primordium	Inflorescence meristem	Hordeum vulgare	vulgare	Bowman	not applicable	SAMEA7109574	unspecified	not applicable	not applicable	not applicable	not applicable	ERR4394362		control (light intensity 270 μE)	3
PRJEB39672		ERR4394364	ERX4338176	ERP123217	2021-03-15T00:00:00Z	ILLUMINA	Illumina HiSeq 2500	PAIRED	PCR	TRANSCRIPTOMIC	808000000	511075189	Awn Primordium	Inflorescence meristem	Hordeum vulgare	vulgare	Bowman	not applicable	SAMEA7109574	unspecified	not applicable	not applicable	not applicable	not applicable	ERR4394364		control (light intensity 270 μE)	3
PRJEB39672		ERR4394366	ERX4338178	ERP123217	2021-03-15T00:00:00Z	ILLUMINA	Illumina HiSeq 2500	PAIRED	PCR	TRANSCRIPTOMIC	808000000	497868748	Awn Primordium	Inflorescence meristem	Hordeum vulgare	vulgare	Bowman	not applicable	SAMEA7109574	unspecified	not applicable	not applicable	not applicable	not applicable	ERR4394366		control (light intensity 270 μE)	3
PRJEB39672		ERR4394367	ERX4338179	ERP123217	2021-03-15T00:00:00Z	ILLUMINA	Illumina HiSeq 2500	PAIRED	PCR	TRANSCRIPTOMIC	808000000	500344079	Awn Primordium	Inflorescence meristem	Hordeum vulgare	vulgare	Bowman	not applicable	SAMEA7109574	unspecified	not applicable	not applicable	not applicable	not applicable	ERR4394367		control (light intensity 270 μE)	3
PRJEB39672		ERR4394368	ERX4338180	ERP123217	2021-03-15T00:00:00Z	ILLUMINA	Illumina HiSeq 2500	PAIRED	PCR	TRANSCRIPTOMIC	461094896	298842654	Awn Primordium	Inflorescence meristem	Hordeum vulgare	vulgare	Bowman	not applicable	SAMEA7109574	unspecified	not applicable	not applicable	not applicable	not applicable	ERR4394368		control (light intensity 270 μE)	3
PRJEB39672		ERR4394370	ERX4338182	ERP123217	2021-03-15T00:00:00Z	ILLUMINA	Illumina HiSeq 2500	PAIRED	PCR	TRANSCRIPTOMIC	808000000	510630763	Awn Primordium	Central Spikelet	Hordeum vulgare	vulgare	Bowman	not applicable	SAMEA7109575	unspecified	not applicable	not applicable	not applicable	not applicable	ERR4394370		control (light intensity 270 μE)	3
PRJEB39672		ERR4394372	ERX4338184	ERP123217	2021-03-15T00:00:00Z	ILLUMINA	Illumina HiSeq 2500	PAIRED	PCR	TRANSCRIPTOMIC	808000000	496212264	Awn Primordium	Central Spikelet	Hordeum vulgare	vulgare	Bowman	not applicable	SAMEA7109575	unspecified	not applicable	not applicable	not applicable	not applicable	ERR4394372		control (light intensity 270 μE)	3
PRJEB39672		ERR4394373	ERX4338185	ERP123217	2021-03-15T00:00:00Z	ILLUMINA	Illumina HiSeq 2500	PAIRED	PCR	TRANSCRIPTOMIC	808000000	501604293	Awn Primordium	Central Spikelet	Hordeum vulgare	vulgare	Bowman	not applicable	SAMEA7109575	unspecified	not applicable	not applicable	not applicable	not applicable	ERR4394373		control (light intensity 270 μE)	3
PRJEB39672		ERR4394375	ERX4338187	ERP123217	2021-03-15T00:00:00Z	ILLUMINA	Illumina HiSeq 2500	PAIRED	PCR	TRANSCRIPTOMIC	808000000	493721001	Awn Primordium	Central Spikelet	Hordeum vulgare	vulgare	Bowman	not applicable	SAMEA7109575	unspecified	not applicable	not applicable	not applicable	not applicable	ERR4394375		control (light intensity 270 μE)	3
PRJEB39672		ERR4394376	ERX4338188	ERP123217	2021-03-15T00:00:00Z	ILLUMINA	Illumina HiSeq 2500	PAIRED	PCR	TRANSCRIPTOMIC	808000000	496756302	Awn Primordium	Central Spikelet	Hordeum vulgare	vulgare	Bowman	not applicable	SAMEA7109575	unspecified	not applicable	not applicable	not applicable	not applicable	ERR4394376		control (light intensity 270 μE)	3
PRJEB39672		ERR4394377	ERX4338189	ERP123217	2021-03-15T00:00:00Z	ILLUMINA	Illumina HiSeq 2500	PAIRED	PCR	TRANSCRIPTOMIC	651913186	415539805	Awn Primordium	Central Spikelet	Hordeum vulgare	vulgare	Bowman	not applicable	SAMEA7109575	unspecified	not applicable	not applicable	not applicable	not applicable	ERR4394377		control (light intensity 270 μE)	3
PRJEB39672		ERR4394379	ERX4338191	ERP123217	2021-03-15T00:00:00Z	ILLUMINA	Illumina HiSeq 2500	PAIRED	PCR	TRANSCRIPTOMIC	808000000	511856681	Awn Primordium	Lateral Spikelet	Hordeum vulgare	vulgare	Bowman	not applicable	SAMEA7109576	unspecified	not applicable	not applicable	not applicable	not applicable	ERR4394379		control (light intensity 270 μE)	3
PRJEB39672		ERR4394381	ERX4338193	ERP123217	2021-03-15T00:00:00Z	ILLUMINA	Illumina HiSeq 2500	PAIRED	PCR	TRANSCRIPTOMIC	808000000	496604561	Awn Primordium	Lateral Spikelet	Hordeum vulgare	vulgare	Bowman	not applicable	SAMEA7109576	unspecified	not applicable	not applicable	not applicable	not applicable	ERR4394381		control (light intensity 270 μE)	3
PRJEB39672		ERR4394384	ERX4338196	ERP123217	2021-03-15T00:00:00Z	ILLUMINA	Illumina HiSeq 2500	PAIRED	PCR	TRANSCRIPTOMIC	808000000	496872794	Awn Primordium	Lateral Spikelet	Hordeum vulgare	vulgare	Bowman	not applicable	SAMEA7109576	unspecified	not applicable	not applicable	not applicable	not applicable	ERR4394384		control (light intensity 270 μE)	3
PRJEB39672		ERR4394386	ERX4338198	ERP123217	2021-03-15T00:00:00Z	ILLUMINA	Illumina HiSeq 2500	PAIRED	PCR	TRANSCRIPTOMIC	808000000	491371711	Awn Primordium	Lateral Spikelet	Hordeum vulgare	vulgare	Bowman	not applicable	SAMEA7109576	unspecified	not applicable	not applicable	not applicable	not applicable	ERR4394386		control (light intensity 270 μE)	3
PRJEB39672		ERR4394388	ERX4338200	ERP123217	2021-03-15T00:00:00Z	ILLUMINA	Illumina HiSeq 2500	PAIRED	PCR	TRANSCRIPTOMIC	808000000	502063114	Double Ridge	Inflorescence meristem	Hordeum vulgare	vulgare	Bowman	not applicable	SAMEA7109577	unspecified	not applicable	not applicable	not applicable	not applicable	ERR4394388		shading treatment (light intensity ~90 μE)	3
PRJEB39672		ERR4394389	ERX4338201	ERP123217	2021-03-15T00:00:00Z	ILLUMINA	Illumina HiSeq 2500	PAIRED	PCR	TRANSCRIPTOMIC	808000000	509505505	Double Ridge	Inflorescence meristem	Hordeum vulgare	vulgare	Bowman	not applicable	SAMEA7109577	unspecified	not applicable	not applicable	not applicable	not applicable	ERR4394389		shading treatment (light intensity ~90 μE)	3
PRJEB39672		ERR4394392	ERX4338204	ERP123217	2021-03-15T00:00:00Z	ILLUMINA	Illumina HiSeq 2500	PAIRED	PCR	TRANSCRIPTOMIC	808000000	498368086	Double Ridge	Inflorescence meristem	Hordeum vulgare	vulgare	Bowman	not applicable	SAMEA7109577	unspecified	not applicable	not applicable	not applicable	not applicable	ERR4394392		shading treatment (light intensity ~90 μE)	3
PRJEB39672		ERR4394395	ERX4338207	ERP123217	2021-03-15T00:00:00Z	ILLUMINA	Illumina HiSeq 2500	PAIRED	PCR	TRANSCRIPTOMIC	808000000	496508425	Double Ridge	Inflorescence meristem	Hordeum vulgare	vulgare	Bowman	not applicable	SAMEA7109577	unspecified	not applicable	not applicable	not applicable	not applicable	ERR4394395		shading treatment (light intensity ~90 μE)	3
PRJEB39672		ERR4394397	ERX4338209	ERP123217	2021-03-15T00:00:00Z	ILLUMINA	Illumina HiSeq 2500	PAIRED	PCR	TRANSCRIPTOMIC	808000000	498222717	Double Ridge	Spikelet Ridge	Hordeum vulgare	vulgare	Bowman	not applicable	SAMEA7109578	unspecified	not applicable	not applicable	not applicable	not applicable	ERR4394397		shading treatment (light intensity ~90 μE)	3
PRJEB39672		ERR4394399	ERX4338211	ERP123217	2021-03-15T00:00:00Z	ILLUMINA	Illumina HiSeq 2500	PAIRED	PCR	TRANSCRIPTOMIC	808000000	498577073	Double Ridge	Spikelet Ridge	Hordeum vulgare	vulgare	Bowman	not applicable	SAMEA7109578	unspecified	not applicable	not applicable	not applicable	not applicable	ERR4394399		shading treatment (light intensity ~90 μE)	3
PRJEB39672		ERR4394401	ERX4338213	ERP123217	2021-03-15T00:00:00Z	ILLUMINA	Illumina HiSeq 2500	PAIRED	PCR	TRANSCRIPTOMIC	560264978	343185323	Double Ridge	Spikelet Ridge	Hordeum vulgare	vulgare	Bowman	not applicable	SAMEA7109578	unspecified	not applicable	not applicable	not applicable	not applicable	ERR4394401		shading treatment (light intensity ~90 μE)	3
PRJEB39672		ERR4394403	ERX4338215	ERP123217	2021-03-15T00:00:00Z	ILLUMINA	Illumina HiSeq 2500	PAIRED	PCR	TRANSCRIPTOMIC	808000000	502421008	Double Ridge	Leaf Ridge	Hordeum vulgare	vulgare	Bowman	not applicable	SAMEA7109579	unspecified	not applicable	not applicable	not applicable	not applicable	ERR4394403		shading treatment (light intensity ~90 μE)	3
PRJEB39672		ERR4394405	ERX4338217	ERP123217	2021-03-15T00:00:00Z	ILLUMINA	Illumina HiSeq 2500	PAIRED	PCR	TRANSCRIPTOMIC	808000000	499391622	Double Ridge	Leaf Ridge	Hordeum vulgare	vulgare	Bowman	not applicable	SAMEA7109579	unspecified	not applicable	not applicable	not applicable	not applicable	ERR4394405		shading treatment (light intensity ~90 μE)	3
PRJEB39672		ERR4394412	ERX4338224	ERP123217	2021-03-15T00:00:00Z	ILLUMINA	Illumina HiSeq 2500	PAIRED	PCR	TRANSCRIPTOMIC	808000000	490797265	Triple mound	Inflorescence meristem	Hordeum vulgare	vulgare	Bowman	not applicable	SAMEA7109580	unspecified	not applicable	not applicable	not applicable	not applicable	ERR4394412		shading treatment (light intensity ~90 μE)	3
PRJEB39672		ERR4394414	ERX4338226	ERP123217	2021-03-15T00:00:00Z	ILLUMINA	Illumina HiSeq 2500	PAIRED	PCR	TRANSCRIPTOMIC	808000000	496346991	Triple mound	Central Spikelet	Hordeum vulgare	vulgare	Bowman	not applicable	SAMEA7109581	unspecified	not applicable	not applicable	not applicable	not applicable	ERR4394414		shading treatment (light intensity ~90 μE)	3
PRJEB39672		ERR4394417	ERX4338229	ERP123217	2021-03-15T00:00:00Z	ILLUMINA	Illumina HiSeq 2500	PAIRED	PCR	TRANSCRIPTOMIC	808000000	494046921	Triple mound	Central Spikelet	Hordeum vulgare	vulgare	Bowman	not applicable	SAMEA7109581	unspecified	not applicable	not applicable	not applicable	not applicable	ERR4394417		shading treatment (light intensity ~90 μE)	3
PRJEB39672		ERR4394419	ERX4338231	ERP123217	2021-03-15T00:00:00Z	ILLUMINA	Illumina HiSeq 2500	PAIRED	PCR	TRANSCRIPTOMIC	808000000	500985198	Triple mound	Lateral Spikelet	Hordeum vulgare	vulgare	Bowman	not applicable	SAMEA7109582	unspecified	not applicable	not applicable	not applicable	not applicable	ERR4394419		shading treatment (light intensity ~90 μE)	3
PRJEB39672		ERR4394421	ERX4338233	ERP123217	2021-03-15T00:00:00Z	ILLUMINA	Illumina HiSeq 2500	PAIRED	PCR	TRANSCRIPTOMIC	808000000	499790464	Triple mound	Lateral Spikelet	Hordeum vulgare	vulgare	Bowman	not applicable	SAMEA7109582	unspecified	not applicable	not applicable	not applicable	not applicable	ERR4394421		shading treatment (light intensity ~90 μE)	3
PRJEB39672		ERR4394424	ERX4338236	ERP123217	2021-03-15T00:00:00Z	ILLUMINA	Illumina HiSeq 2500	PAIRED	PCR	TRANSCRIPTOMIC	808000000	497797184	Triple mound	Lateral Spikelet	Hordeum vulgare	vulgare	Bowman	not applicable	SAMEA7109582	unspecified	not applicable	not applicable	not applicable	not applicable	ERR4394424		shading treatment (light intensity ~90 μE)	3
PRJEB39672		ERR4394426	ERX4338238	ERP123217	2021-03-15T00:00:00Z	ILLUMINA	Illumina HiSeq 2500	PAIRED	PCR	TRANSCRIPTOMIC	808000000	495739295	Glume Primordium	Inflorescence meristem	Hordeum vulgare	vulgare	Bowman	not applicable	SAMEA7109583	unspecified	not applicable	not applicable	not applicable	not applicable	ERR4394426		shading treatment (light intensity ~90 μE)	3
PRJEB39672		ERR4394428	ERX4338240	ERP123217	2021-03-15T00:00:00Z	ILLUMINA	Illumina HiSeq 2500	PAIRED	PCR	TRANSCRIPTOMIC	808000000	494086837	Glume Primordium	Inflorescence meristem	Hordeum vulgare	vulgare	Bowman	not applicable	SAMEA7109583	unspecified	not applicable	not applicable	not applicable	not applicable	ERR4394428		shading treatment (light intensity ~90 μE)	3
PRJEB39672		ERR4394430	ERX4338242	ERP123217	2021-03-15T00:00:00Z	ILLUMINA	Illumina HiSeq 2500	PAIRED	PCR	TRANSCRIPTOMIC	808000000	490173046	Glume Primordium	Inflorescence meristem	Hordeum vulgare	vulgare	Bowman	not applicable	SAMEA7109583	unspecified	not applicable	not applicable	not applicable	not applicable	ERR4394430		shading treatment (light intensity ~90 μE)	3
PRJEB39672		ERR4394432	ERX4338244	ERP123217	2021-03-15T00:00:00Z	ILLUMINA	Illumina HiSeq 2500	PAIRED	PCR	TRANSCRIPTOMIC	808000000	499187748	Glume Primordium	Central Spikelet	Hordeum vulgare	vulgare	Bowman	not applicable	SAMEA7109584	unspecified	not applicable	not applicable	not applicable	not applicable	ERR4394432		shading treatment (light intensity ~90 μE)	3
PRJEB39672		ERR4394434	ERX4338246	ERP123217	2021-03-15T00:00:00Z	ILLUMINA	Illumina HiSeq 2500	PAIRED	PCR	TRANSCRIPTOMIC	808000000	497451534	Glume Primordium	Central Spikelet	Hordeum vulgare	vulgare	Bowman	not applicable	SAMEA7109584	unspecified	not applicable	not applicable	not applicable	not applicable	ERR4394434		shading treatment (light intensity ~90 μE)	3
PRJEB39672		ERR4394435	ERX4338247	ERP123217	2021-03-15T00:00:00Z	ILLUMINA	Illumina HiSeq 2500	PAIRED	PCR	TRANSCRIPTOMIC	808000000	493068942	Glume Primordium	Central Spikelet	Hordeum vulgare	vulgare	Bowman	not applicable	SAMEA7109584	unspecified	not applicable	not applicable	not applicable	not applicable	ERR4394435		shading treatment (light intensity ~90 μE)	3
PRJEB39672		ERR4394437	ERX4338249	ERP123217	2021-03-15T00:00:00Z	ILLUMINA	Illumina HiSeq 2500	PAIRED	PCR	TRANSCRIPTOMIC	395357632	250037077	Glume Primordium	Central Spikelet	Hordeum vulgare	vulgare	Bowman	not applicable	SAMEA7109584	unspecified	not applicable	not applicable	not applicable	not applicable	ERR4394437		shading treatment (light intensity ~90 μE)	3
PRJEB39672		ERR4394440	ERX4338252	ERP123217	2021-03-15T00:00:00Z	ILLUMINA	Illumina HiSeq 2500	PAIRED	PCR	TRANSCRIPTOMIC	808000000	492888462	Glume Primordium	Lateral Spikelet	Hordeum vulgare	vulgare	Bowman	not applicable	SAMEA7109585	unspecified	not applicable	not applicable	not applicable	not applicable	ERR4394440		shading treatment (light intensity ~90 μE)	3
PRJEB39672		ERR4394441	ERX4338253	ERP123217	2021-03-15T00:00:00Z	ILLUMINA	Illumina HiSeq 2500	PAIRED	PCR	TRANSCRIPTOMIC	808000000	490386081	Glume Primordium	Lateral Spikelet	Hordeum vulgare	vulgare	Bowman	not applicable	SAMEA7109585	unspecified	not applicable	not applicable	not applicable	not applicable	ERR4394441		shading treatment (light intensity ~90 μE)	3
PRJEB39672		ERR4394442	ERX4338254	ERP123217	2021-03-15T00:00:00Z	ILLUMINA	Illumina HiSeq 2500	PAIRED	PCR	TRANSCRIPTOMIC	808000000	492599132	Glume Primordium	Lateral Spikelet	Hordeum vulgare	vulgare	Bowman	not applicable	SAMEA7109585	unspecified	not applicable	not applicable	not applicable	not applicable	ERR4394442		shading treatment (light intensity ~90 μE)	3
PRJEB39672		ERR4394444	ERX4338256	ERP123217	2021-03-15T00:00:00Z	ILLUMINA	Illumina HiSeq 2500	PAIRED	PCR	TRANSCRIPTOMIC	808000000	493027400	Lemma Primordium	Inflorescence meristem	Hordeum vulgare	vulgare	Bowman	not applicable	SAMEA7109586	unspecified	not applicable	not applicable	not applicable	not applicable	ERR4394444		shading treatment (light intensity ~90 μE)	3
PRJEB39672		ERR4394446	ERX4338258	ERP123217	2021-03-15T00:00:00Z	ILLUMINA	Illumina HiSeq 2500	PAIRED	PCR	TRANSCRIPTOMIC	808000000	499433045	Lemma Primordium	Inflorescence meristem	Hordeum vulgare	vulgare	Bowman	not applicable	SAMEA7109586	unspecified	not applicable	not applicable	not applicable	not applicable	ERR4394446		shading treatment (light intensity ~90 μE)	3
PRJEB39672		ERR4394448	ERX4338260	ERP123217	2021-03-15T00:00:00Z	ILLUMINA	Illumina HiSeq 2500	PAIRED	PCR	TRANSCRIPTOMIC	808000000	511271927	Lemma Primordium	Inflorescence meristem	Hordeum vulgare	vulgare	Bowman	not applicable	SAMEA7109586	unspecified	not applicable	not applicable	not applicable	not applicable	ERR4394448		shading treatment (light intensity ~90 μE)	3
PRJEB39672		ERR4394451	ERX4338263	ERP123217	2021-03-15T00:00:00Z	ILLUMINA	Illumina HiSeq 2500	PAIRED	PCR	TRANSCRIPTOMIC	808000000	485254022	Lemma Primordium	Inflorescence meristem	Hordeum vulgare	vulgare	Bowman	not applicable	SAMEA7109586	unspecified	not applicable	not applicable	not applicable	not applicable	ERR4394451		shading treatment (light intensity ~90 μE)	3
PRJEB39672		ERR4394453	ERX4338265	ERP123217	2021-03-15T00:00:00Z	ILLUMINA	Illumina HiSeq 2500	PAIRED	PCR	TRANSCRIPTOMIC	808000000	498364065	Lemma Primordium	Inflorescence meristem	Hordeum vulgare	vulgare	Bowman	not applicable	SAMEA7109586	unspecified	not applicable	not applicable	not applicable	not applicable	ERR4394453		shading treatment (light intensity ~90 μE)	3
PRJEB39672		ERR4394455	ERX4338267	ERP123217	2021-03-15T00:00:00Z	ILLUMINA	Illumina HiSeq 2500	PAIRED	PCR	TRANSCRIPTOMIC	808000000	495155721	Lemma Primordium	Central Spikelet	Hordeum vulgare	vulgare	Bowman	not applicable	SAMEA7109587	unspecified	not applicable	not applicable	not applicable	not applicable	ERR4394455		shading treatment (light intensity ~90 μE)	3
PRJEB39672		ERR4394457	ERX4338269	ERP123217	2021-03-15T00:00:00Z	ILLUMINA	Illumina HiSeq 2500	PAIRED	PCR	TRANSCRIPTOMIC	808000000	511198554	Lemma Primordium	Central Spikelet	Hordeum vulgare	vulgare	Bowman	not applicable	SAMEA7109587	unspecified	not applicable	not applicable	not applicable	not applicable	ERR4394457		shading treatment (light intensity ~90 μE)	3
PRJEB39672		ERR4394459	ERX4338271	ERP123217	2021-03-15T00:00:00Z	ILLUMINA	Illumina HiSeq 2500	PAIRED	PCR	TRANSCRIPTOMIC	808000000	504964522	Lemma Primordium	Central Spikelet	Hordeum vulgare	vulgare	Bowman	not applicable	SAMEA7109587	unspecified	not applicable	not applicable	not applicable	not applicable	ERR4394459		shading treatment (light intensity ~90 μE)	3
PRJEB39672		ERR4394461	ERX4338273	ERP123217	2021-03-15T00:00:00Z	ILLUMINA	Illumina HiSeq 2500	PAIRED	PCR	TRANSCRIPTOMIC	808000000	489549623	Lemma Primordium	Central Spikelet	Hordeum vulgare	vulgare	Bowman	not applicable	SAMEA7109587	unspecified	not applicable	not applicable	not applicable	not applicable	ERR4394461		shading treatment (light intensity ~90 μE)	3
PRJEB39672		ERR4394463	ERX4338275	ERP123217	2021-03-15T00:00:00Z	ILLUMINA	Illumina HiSeq 2500	PAIRED	PCR	TRANSCRIPTOMIC	808000000	502575044	Lemma Primordium	Central Spikelet	Hordeum vulgare	vulgare	Bowman	not applicable	SAMEA7109587	unspecified	not applicable	not applicable	not applicable	not applicable	ERR4394463		shading treatment (light intensity ~90 μE)	3
PRJEB39672		ERR4394468	ERX4338280	ERP123217	2021-03-15T00:00:00Z	ILLUMINA	Illumina HiSeq 2500	PAIRED	PCR	TRANSCRIPTOMIC	808000000	495833365	Lemma Primordium	Lateral Spikelet	Hordeum vulgare	vulgare	Bowman	not applicable	SAMEA7109588	unspecified	not applicable	not applicable	not applicable	not applicable	ERR4394468		shading treatment (light intensity ~90 μE)	3
PRJEB39672		ERR4394470	ERX4338282	ERP123217	2021-03-15T00:00:00Z	ILLUMINA	Illumina HiSeq 2500	PAIRED	PCR	TRANSCRIPTOMIC	808000000	507754195	Lemma Primordium	Lateral Spikelet	Hordeum vulgare	vulgare	Bowman	not applicable	SAMEA7109588	unspecified	not applicable	not applicable	not applicable	not applicable	ERR4394470		shading treatment (light intensity ~90 μE)	3
PRJEB39672		ERR4394472	ERX4338284	ERP123217	2021-03-15T00:00:00Z	ILLUMINA	Illumina HiSeq 2500	PAIRED	PCR	TRANSCRIPTOMIC	808000000	499208841	Lemma Primordium	Lateral Spikelet	Hordeum vulgare	vulgare	Bowman	not applicable	SAMEA7109588	unspecified	not applicable	not applicable	not applicable	not applicable	ERR4394472		shading treatment (light intensity ~90 μE)	3
PRJEB39672		ERR4394474	ERX4338286	ERP123217	2021-03-15T00:00:00Z	ILLUMINA	Illumina HiSeq 2500	PAIRED	PCR	TRANSCRIPTOMIC	56111358	37276229	Lemma Primordium	Lateral Spikelet	Hordeum vulgare	vulgare	Bowman	not applicable	SAMEA7109588	unspecified	not applicable	not applicable	not applicable	not applicable	ERR4394474		shading treatment (light intensity ~90 μE)	3
PRJEB39672		ERR4394479	ERX4338291	ERP123217	2021-03-15T00:00:00Z	ILLUMINA	Illumina HiSeq 2500	PAIRED	PCR	TRANSCRIPTOMIC	808000000	500215130	Stamen Primordium	Central Spikelet	Hordeum vulgare	vulgare	Bowman	not applicable	SAMEA7109590	unspecified	not applicable	not applicable	not applicable	not applicable	ERR4394479		shading treatment (light intensity ~90 μE)	3
PRJEB39672		ERR4394481	ERX4338293	ERP123217	2021-03-15T00:00:00Z	ILLUMINA	Illumina HiSeq 2500	PAIRED	PCR	TRANSCRIPTOMIC	808000000	499762748	Stamen Primordium	Central Spikelet	Hordeum vulgare	vulgare	Bowman	not applicable	SAMEA7109590	unspecified	not applicable	not applicable	not applicable	not applicable	ERR4394481		shading treatment (light intensity ~90 μE)	3
PRJEB39672		ERR4394483	ERX4338295	ERP123217	2021-03-15T00:00:00Z	ILLUMINA	Illumina HiSeq 2500	PAIRED	PCR	TRANSCRIPTOMIC	217738426	140761971	Stamen Primordium	Central Spikelet	Hordeum vulgare	vulgare	Bowman	not applicable	SAMEA7109590	unspecified	not applicable	not applicable	not applicable	not applicable	ERR4394483		shading treatment (light intensity ~90 μE)	3
PRJEB39672		ERR4394485	ERX4338297	ERP123217	2021-03-15T00:00:00Z	ILLUMINA	Illumina HiSeq 2500	PAIRED	PCR	TRANSCRIPTOMIC	808000000	505690211	Stamen Primordium	Lateral Spikelet	Hordeum vulgare	vulgare	Bowman	not applicable	SAMEA7109591	unspecified	not applicable	not applicable	not applicable	not applicable	ERR4394485		shading treatment (light intensity ~90 μE)	3
PRJEB39672		ERR4394490	ERX4338302	ERP123217	2021-03-15T00:00:00Z	ILLUMINA	Illumina HiSeq 2500	PAIRED	PCR	TRANSCRIPTOMIC	10848006	7450484	Stamen Primordium	Lateral Spikelet	Hordeum vulgare	vulgare	Bowman	not applicable	SAMEA7109591	unspecified	not applicable	not applicable	not applicable	not applicable	ERR4394490		shading treatment (light intensity ~90 μE)	3
PRJEB39672		ERR4394492	ERX4338304	ERP123217	2021-03-15T00:00:00Z	ILLUMINA	Illumina HiSeq 2500	PAIRED	PCR	TRANSCRIPTOMIC	808000000	502686084	Awn Primordium	Inflorescence meristem	Hordeum vulgare	vulgare	Bowman	not applicable	SAMEA7109592	unspecified	not applicable	not applicable	not applicable	not applicable	ERR4394492		shading treatment (light intensity ~90 μE)	3
PRJEB39672		ERR4394494	ERX4338306	ERP123217	2021-03-15T00:00:00Z	ILLUMINA	Illumina HiSeq 2500	PAIRED	PCR	TRANSCRIPTOMIC	808000000	501329760	Awn Primordium	Inflorescence meristem	Hordeum vulgare	vulgare	Bowman	not applicable	SAMEA7109592	unspecified	not applicable	not applicable	not applicable	not applicable	ERR4394494		shading treatment (light intensity ~90 μE)	3
PRJEB39672		ERR4394497	ERX4338309	ERP123217	2021-03-15T00:00:00Z	ILLUMINA	Illumina HiSeq 2500	PAIRED	PCR	TRANSCRIPTOMIC	618976278	393673858	Awn Primordium	Inflorescence meristem	Hordeum vulgare	vulgare	Bowman	not applicable	SAMEA7109592	unspecified	not applicable	not applicable	not applicable	not applicable	ERR4394497		shading treatment (light intensity ~90 μE)	3
PRJEB39672		ERR4394498	ERX4338310	ERP123217	2021-03-15T00:00:00Z	ILLUMINA	Illumina HiSeq 2500	PAIRED	PCR	TRANSCRIPTOMIC	808000000	495307991	Awn Primordium	Central Spikelet	Hordeum vulgare	vulgare	Bowman	not applicable	SAMEA7109593	unspecified	not applicable	not applicable	not applicable	not applicable	ERR4394498		shading treatment (light intensity ~90 μE)	3
PRJEB39672		ERR4394538	ERX4338350	ERP123217	2021-03-15T00:00:00Z	ILLUMINA	Illumina HiSeq 2500	PAIRED	PCR	TRANSCRIPTOMIC	808000000	492888747	Triple mound	Reference 2/Complete Spike	Hordeum vulgare	vulgare	Bowman	not applicable	SAMEA7109598	unspecified	not applicable	not applicable	not applicable	not applicable	ERR4394538		control (light intensity 270 μE)	3
PRJEB39672		ERR4394541	ERX4338353	ERP123217	2021-03-15T00:00:00Z	ILLUMINA	Illumina HiSeq 2500	PAIRED	PCR	TRANSCRIPTOMIC	746075688	473457152	Triple mound	Reference 2/Complete Spike	Hordeum vulgare	vulgare	Bowman	not applicable	SAMEA7109598	unspecified	not applicable	not applicable	not applicable	not applicable	ERR4394541		control (light intensity 270 μE)	3
PRJEB39672		ERR4394544	ERX4338356	ERP123217	2021-03-15T00:00:00Z	ILLUMINA	Illumina HiSeq 2500	PAIRED	PCR	TRANSCRIPTOMIC	808000000	515056299	Glume Primordium	Reference 1/Rachis	Hordeum vulgare	vulgare	Bowman	not applicable	SAMEA7109599	unspecified	not applicable	not applicable	not applicable	not applicable	ERR4394544		control (light intensity 270 μE)	3
PRJEB39672		ERR4394546	ERX4338358	ERP123217	2021-03-15T00:00:00Z	ILLUMINA	Illumina HiSeq 2500	PAIRED	PCR	TRANSCRIPTOMIC	378287824	243020886	Glume Primordium	Reference 1/Rachis	Hordeum vulgare	vulgare	Bowman	not applicable	SAMEA7109599	unspecified	not applicable	not applicable	not applicable	not applicable	ERR4394546		control (light intensity 270 μE)	3
PRJEB39672		ERR4394550	ERX4338362	ERP123217	2021-03-15T00:00:00Z	ILLUMINA	Illumina HiSeq 2500	PAIRED	PCR	TRANSCRIPTOMIC	808000000	506561942	Glume Primordium	Reference 2/Complete Spike	Hordeum vulgare	vulgare	Bowman	not applicable	SAMEA7109600	unspecified	not applicable	not applicable	not applicable	not applicable	ERR4394550		control (light intensity 270 μE)	3
PRJEB39672		ERR4394554	ERX4338366	ERP123217	2021-03-15T00:00:00Z	ILLUMINA	Illumina HiSeq 2500	PAIRED	PCR	TRANSCRIPTOMIC	808000000	507069605	Lemma Primordium	Reference 1/Rachis	Hordeum vulgare	vulgare	Bowman	not applicable	SAMEA7109601	unspecified	not applicable	not applicable	not applicable	not applicable	ERR4394554		control (light intensity 270 μE)	3
PRJEB39672		ERR4394559	ERX4338371	ERP123217	2021-03-15T00:00:00Z	ILLUMINA	Illumina HiSeq 2500	PAIRED	PCR	TRANSCRIPTOMIC	808000000	511602767	Lemma Primordium	Reference 1/Rachis	Hordeum vulgare	vulgare	Bowman	not applicable	SAMEA7109601	unspecified	not applicable	not applicable	not applicable	not applicable	ERR4394559		control (light intensity 270 μE)	3
PRJEB39672		ERR4394562	ERX4338374	ERP123217	2021-03-15T00:00:00Z	ILLUMINA	Illumina HiSeq 2500	PAIRED	PCR	TRANSCRIPTOMIC	808000000	515195292	Lemma Primordium	Reference 2/Complete Spike	Hordeum vulgare	vulgare	Bowman	not applicable	SAMEA7109602	unspecified	not applicable	not applicable	not applicable	not applicable	ERR4394562		control (light intensity 270 μE)	3
PRJEB39672		ERR4394602	ERX4338414	ERP123217	2021-03-15T00:00:00Z	ILLUMINA	Illumina HiSeq 2500	PAIRED	PCR	TRANSCRIPTOMIC	366606568	241035233	Awn Primordium	Reference 2/Complete Spike	Hordeum vulgare	vulgare	Bowman	not applicable	SAMEA7109606	unspecified	not applicable	not applicable	not applicable	not applicable	ERR4394602		control (light intensity 270 μE)	3
PRJEB39672		ERR4394603	ERX4338415	ERP123217	2021-03-15T00:00:00Z	ILLUMINA	Illumina HiSeq 2500	PAIRED	PCR	TRANSCRIPTOMIC	808000000	457049632	Stamen Primordium	Inflorescence meristem	Hordeum vulgare	vulgare	Bowman	not applicable	SAMEA7109523	unspecified	not applicable	not applicable	not applicable	not applicable	ERR4394603		control (light intensity 270 μE)	2
PRJEB39672		ERR4394605	ERX4338417	ERP123217	2021-03-15T00:00:00Z	ILLUMINA	Illumina HiSeq 2500	PAIRED	PCR	TRANSCRIPTOMIC	808000000	455349918	Stamen Primordium	Inflorescence meristem	Hordeum vulgare	vulgare	Bowman	not applicable	SAMEA7109523	unspecified	not applicable	not applicable	not applicable	not applicable	ERR4394605		control (light intensity 270 μE)	2
PRJEB39672		ERR4394607	ERX4338419	ERP123217	2021-03-15T00:00:00Z	ILLUMINA	Illumina HiSeq 2500	PAIRED	PCR	TRANSCRIPTOMIC	808000000	452561351	Stamen Primordium	Inflorescence meristem	Hordeum vulgare	vulgare	Bowman	not applicable	SAMEA7109523	unspecified	not applicable	not applicable	not applicable	not applicable	ERR4394607		control (light intensity 270 μE)	2
PRJEB39672		ERR4394609	ERX4338421	ERP123217	2021-03-15T00:00:00Z	ILLUMINA	Illumina HiSeq 2500	PAIRED	PCR	TRANSCRIPTOMIC	808000000	453533568	Stamen Primordium	Central Spikelet	Hordeum vulgare	vulgare	Bowman	not applicable	SAMEA7109524	unspecified	not applicable	not applicable	not applicable	not applicable	ERR4394609		control (light intensity 270 μE)	2
PRJEB39672		ERR4394616	ERX4338428	ERP123217	2021-03-15T00:00:00Z	ILLUMINA	Illumina HiSeq 2500	PAIRED	PCR	TRANSCRIPTOMIC	808000000	456003739	Stamen Primordium	Lateral Spikelet	Hordeum vulgare	vulgare	Bowman	not applicable	SAMEA7109525	unspecified	not applicable	not applicable	not applicable	not applicable	ERR4394616		control (light intensity 270 μE)	2
PRJEB39672		ERR4394621	ERX4338433	ERP123217	2021-03-15T00:00:00Z	ILLUMINA	Illumina HiSeq 2500	PAIRED	PCR	TRANSCRIPTOMIC	808000000	449943923	Stamen Primordium	Lateral Spikelet	Hordeum vulgare	vulgare	Bowman	not applicable	SAMEA7109525	unspecified	not applicable	not applicable	not applicable	not applicable	ERR4394621		control (light intensity 270 μE)	2
PRJEB39672		ERR4394669	ERX4338481	ERP123217	2021-03-16T00:00:00Z	ILLUMINA	Illumina HiSeq 2500	PAIRED	PCR	TRANSCRIPTOMIC	86413984	55774512	Triple mound	Inflorescence meristem	Hordeum vulgare	vulgare	Bowman	not applicable	SAMEA7109532	unspecified	not applicable	not applicable	not applicable	not applicable	ERR4394669		shading treatment (light intensity ~90 μE)	2
[truncated: 2,374 more rows]
